# Supplementary material for: N-(4-Methyl­phen­yl)succinamic acid
Source: Acta Crystallogr Sect E Struct Rep Online. 2010 Dec 24;67(Pt 1):o227. doi: 10.1107/S1600536810053298 (PMC3050143; doi:10.1107/S1600536810053298)
Supplement: Supplementary file 2 [file e-67-0o227-Isup2.hkl]

# 
# h,k,l, Fc-squared, Fo-squared, sigma(Fo-squared) and status flag 
# 
data_I
_shelx_title ' A4 P-1' 
_shelx_refln_list_code          4 
_shelx_F_calc_maximum      111.70 
_exptl_crystal_F_000       220.00 
_reflns_d_resolution_high  0.8387 
 
loop_ 
 _symmetry_equiv_pos_as_xyz 
 'x, y, z' 
 '-x, -y, -z' 
 
_cell_length_a     4.9600 
_cell_length_b     8.0900 
_cell_length_c    13.8930 
_cell_angle_alpha  83.520 
_cell_angle_beta   80.080 
_cell_angle_gamma  78.150 
 
_shelx_F_squared_multiplier     1.000 
 
loop_ 
 _refln_index_h 
 _refln_index_k 
 _refln_index_l 
 _refln_F_squared_calc 
 _refln_F_squared_meas 
 _refln_F_squared_sigma 
 _refln_observed_status 
   1   0   0     4302.54     4879.41     21.89 o 
   2   0   0       86.63      101.13      1.28 o 
   3   0   0       12.28       14.45      0.41 o 
   4   0   0       82.79      100.28      2.07 o 
   5   0   0       44.70       49.40      1.38 o 
  -5   1   0        0.00        0.06      0.45 o 
  -4   1   0        0.11        0.47      0.32 o 
  -3   1   0       46.61       56.62      1.36 o 
  -2   1   0       10.76       22.80      0.64 o 
  -1   1   0      113.13      117.76      5.09 o 
   0   1   0      343.41      307.53      2.26 o 
   1   1   0       26.32       28.21      1.82 o 
   2   1   0      125.21      173.62      1.77 o 
   3   1   0        2.77       16.96      0.51 o 
   4   1   0        1.96        1.96      0.40 o 
   5   1   0        7.20        7.94      0.45 o 
  -5   2   0        1.77        2.11      0.25 o 
  -4   2   0        3.99        4.09      0.40 o 
  -3   2   0       32.45       32.21      1.00 o 
  -2   2   0      140.66      137.31      1.92 o 
  -1   2   0       22.46       24.07      1.22 o 
   0   2   0     1189.58     1026.96      4.56 o 
   1   2   0      645.07      600.87     14.47 o 
   2   2   0      107.48      105.38      1.26 o 
   3   2   0       62.81       74.01      1.57 o 
   4   2   0       37.39       55.40      1.64 o 
   5   2   0       20.11       23.46      0.64 o 
  -5   3   0        1.14        1.23      0.19 o 
  -4   3   0        5.96        5.73      0.40 o 
  -3   3   0       44.41       38.01      1.11 o 
  -2   3   0        2.76        5.07      0.32 o 
  -1   3   0      143.48      134.31      7.20 o 
   0   3   0      465.92      438.86     11.19 o 
   1   3   0      738.16      677.85      4.35 o 
   2   3   0      369.34      376.58      3.06 o 
   3   3   0       18.36       17.69      0.53 o 
   4   3   0        5.11        4.51      0.38 o 
   5   3   0        4.15        6.53      0.45 o 
  -4   4   0        4.88        5.39      0.34 o 
  -3   4   0        0.63        0.34      0.68 o 
  -2   4   0        1.06        2.06      0.30 o 
  -1   4   0       12.23       14.04      0.66 o 
   0   4   0        1.22        3.67      0.38 o 
   1   4   0      215.59      244.98      2.83 o 
   2   4   0       87.41       88.04      1.72 o 
   3   4   0        0.03        0.30      0.41 o 
   4   4   0       23.74       23.86      0.72 o 
   5   4   0       13.47       13.56      0.47 o 
  -4   5   0        1.67        1.51      0.26 o 
  -3   5   0        2.97        3.21      0.41 o 
  -2   5   0        0.24        0.04      0.53 o 
  -1   5   0      108.97      131.58      2.41 o 
   0   5   0      212.33      211.10      6.48 o 
   1   5   0        1.05        1.39      0.49 o 
   2   5   0       17.20       16.62      0.51 o 
   3   5   0        0.36        0.41      0.41 o 
   4   5   0       12.70       13.18      0.47 o 
   5   5   0        3.27        2.23      0.25 o 
  -3   6   0        0.35        0.91      0.26 o 
  -2   6   0        0.41        0.51      0.30 o 
  -1   6   0        0.10       -0.25      0.45 o 
   0   6   0       19.37       18.00      0.95 o 
   1   6   0       14.24       10.85      0.32 o 
   2   6   0        0.20        0.36      0.45 o 
   3   6   0        0.49        0.64      0.25 o 
   4   6   0       14.21       15.79      0.51 o 
   5   6   0        7.84        8.75      0.30 o 
  -3   7   0        0.03        0.60      0.17 o 
  -2   7   0        0.29        0.34      0.43 o 
  -1   7   0        0.04       -0.17      0.47 o 
   0   7   0        0.09        0.06      0.21 o 
   1   7   0        7.07        7.91      0.47 o 
   2   7   0        4.44        4.06      0.32 o 
   3   7   0        0.01       -0.34      0.41 o 
   4   7   0        8.06        8.20      0.36 o 
  -2   8   0        1.01        1.00      0.21 o 
  -1   8   0        0.20        0.51      0.25 o 
   0   8   0        2.59        3.06      0.24 o 
   1   8   0        1.75        2.56      0.23 o 
   2   8   0        0.26        0.40      0.41 o 
   3   8   0        0.37        0.62      0.23 o 
   4   8   0        2.43        2.06      0.21 o 
   0   9   0        0.09        0.27      0.24 o 
   1   9   0        3.08        2.49      0.19 o 
   2   9   0        4.26        3.30      0.25 o 
  -2  -9   1        0.00        0.00      0.28 o 
  -1  -9   1        0.87        0.94      0.50 o 
   0  -9   1        0.63        0.53      0.18 o 
  -3  -8   1        0.00       -0.08      0.19 o 
  -2  -8   1        0.61       -0.47      0.47 o 
  -1  -8   1        0.30        0.39      0.20 o 
   0  -8   1        1.21        1.92      0.23 o 
   1  -8   1        1.69        2.11      0.30 o 
   2  -8   1        1.67        2.07      0.23 o 
  -4  -7   1       10.68        9.85      0.38 o 
  -3  -7   1        3.15        3.89      0.30 o 
  -2  -7   1       10.53        9.64      0.47 o 
  -1  -7   1       17.25       14.60      0.35 o 
   0  -7   1        0.00        0.34      0.23 o 
   1  -7   1        1.45        1.24      0.30 o 
   2  -7   1        2.38        3.53      0.36 o 
   3  -7   1        5.45        5.00      0.26 o 
  -5  -6   1        0.00        0.08      0.30 o 
  -4  -6   1       18.21       19.96      0.62 o 
  -3  -6   1        6.44        7.20      0.40 o 
  -2  -6   1        0.02        0.13      0.40 o 
  -1  -6   1        2.78        1.35      0.17 o 
   0  -6   1       28.88       35.36      0.72 o 
   1  -6   1       19.27       22.75      0.66 o 
   2  -6   1        0.15        0.30      0.26 o 
   3  -6   1        8.06        8.81      0.41 o 
  -5  -5   1       19.65       19.86      0.58 o 
  -4  -5   1       44.63       48.36      1.28 o 
  -3  -5   1        3.36        4.00      0.34 o 
  -2  -5   1        3.68        3.23      0.30 o 
  -1  -5   1        0.08       -0.03      0.23 o 
   0  -5   1        3.31        2.17      0.40 o 
   1  -5   1        5.08        6.98      0.41 o 
   2  -5   1        1.42        1.28      0.28 o 
   3  -5   1        0.31       -0.04      0.55 o 
   4  -5   1        4.40        5.21      0.30 o 
  -5  -4   1       11.30       14.05      0.45 o 
  -4  -4   1       63.24       73.07      1.70 o 
  -3  -4   1        0.18        0.06      0.49 o 
  -2  -4   1        0.81        2.23      0.25 o 
  -1  -4   1        6.61        8.67      0.44 o 
   0  -4   1      210.36      181.31      6.71 o 
   1  -4   1        7.46        9.89      0.77 o 
   2  -4   1       22.45       28.50      0.83 o 
   3  -4   1        9.76        9.71      0.57 o 
   4  -4   1        0.03       -0.57      0.57 o 
  -5  -3   1        0.00        0.15      0.36 o 
  -4  -3   1        8.37        8.79      0.53 o 
  -3  -3   1       38.82       42.65      1.21 o 
  -2  -3   1       84.65       75.80      1.47 o 
  -1  -3   1        7.04        6.83      0.22 o 
   0  -3   1      161.63      148.52      2.44 o 
   1  -3   1      569.52      621.37     37.25 o 
   2  -3   1      212.38      311.06      3.41 o 
   3  -3   1        0.66        0.09      0.49 o 
   4  -3   1       16.25       14.07      0.53 o 
   5  -3   1        1.86        1.24      0.21 o 
  -5  -2   1       22.93       26.09      0.79 o 
  -4  -2   1       80.60       95.97      2.07 o 
  -3  -2   1        0.82        1.62      0.32 o 
  -2  -2   1        4.23        0.83      0.21 o 
  -1  -2   1      643.48      690.57     10.53 o 
   0  -2   1       71.56       63.90      0.72 o 
   1  -2   1        2.24        2.08      0.40 o 
   2  -2   1        4.16        4.98      0.38 o 
   3  -2   1       15.69       18.54      0.49 o 
   4  -2   1        3.98        3.30      0.36 o 
   5  -2   1       11.89       10.11      0.38 o 
  -5  -1   1       17.01       18.67      0.58 o 
  -4  -1   1       24.68       27.42      0.83 o 
  -3  -1   1       70.87       75.50      1.49 o 
  -2  -1   1       10.13       10.86      0.32 o 
  -1  -1   1      582.76      640.03     16.19 o 
   0  -1   1      350.08      333.94      1.63 o 
   1  -1   1      545.48      550.54     40.00 o 
   2  -1   1      114.21      144.84      1.89 o 
   3  -1   1        3.66        2.96      0.28 o 
   4  -1   1        8.85       10.09      0.47 o 
   5  -1   1        5.67        5.66      0.36 o 
  -5   0   1        6.96        6.04      0.40 o 
  -4   0   1       81.91       94.00      2.02 o 
  -3   0   1       17.22       22.33      0.70 o 
  -2   0   1      217.94      233.90      2.00 o 
  -1   0   1      593.68      688.05     34.94 o 
   0   0   1      494.21      333.30      7.53 o 
   1   0   1     1250.72     1720.29     20.36 o 
   2   0   1      113.38      131.48      1.49 o 
   3   0   1        3.55        3.28      0.30 o 
   4   0   1        0.00       -0.68      0.68 o 
   5   0   1        3.16        3.90      0.36 o 
  -5   1   1        1.75        1.30      0.32 o 
  -4   1   1       14.65       11.90      0.51 o 
  -3   1   1       36.36       29.48      0.91 o 
  -2   1   1      247.70      233.41      2.13 o 
  -1   1   1       27.68       35.67      0.61 o 
   0   1   1      217.13      175.94      1.58 o 
   1   1   1       40.92       31.11      1.31 o 
   2   1   1        0.77        1.74      0.19 o 
   3   1   1        0.59        2.23      0.28 o 
   4   1   1        0.09       -0.60      0.68 o 
   5   1   1        5.24        4.13      0.41 o 
  -5   2   1        4.02        2.96      0.28 o 
  -4   2   1       90.16       89.46      1.98 o 
  -3   2   1        1.38        1.60      0.30 o 
  -2   2   1        3.20        5.71      0.28 o 
  -1   2   1       18.10       16.99      0.67 o 
   0   2   1    10046.12     7522.14    105.32 o 
   1   2   1    12475.79     9262.36    171.20 o 
   2   2   1      207.68      222.32      1.90 o 
   3   2   1        2.36        3.89      0.28 o 
   4   2   1       27.29       35.27      1.06 o 
   5   2   1       46.17       70.86      1.68 o 
  -4   3   1        2.19        2.62      0.34 o 
  -3   3   1       28.73       31.23      0.96 o 
  -2   3   1      104.82      115.62      1.90 o 
  -1   3   1       40.96       47.76      2.43 o 
   0   3   1       76.80       63.05      2.18 o 
   1   3   1       41.92       41.24      0.63 o 
   2   3   1      164.54      181.26      1.85 o 
   3   3   1        0.08       -0.36      0.36 o 
   4   3   1        2.05        3.23      0.34 o 
   5   3   1        5.92        8.00      0.45 o 
  -4   4   1        0.04        0.25      0.40 o 
  -3   4   1       39.25       42.42      1.24 o 
  -2   4   1        4.90        7.28      0.40 o 
  -1   4   1        0.00       -0.09      0.35 o 
   0   4   1      208.29      169.65      6.67 o 
   1   4   1        1.09       -0.51      0.51 o 
   2   4   1      245.00      203.17      2.72 o 
   3   4   1        8.93       10.05      0.36 o 
   4   4   1       10.56       11.00      0.43 o 
   5   4   1       10.70       11.22      0.45 o 
  -4   5   1        1.12        1.49      0.25 o 
  -3   5   1       19.38       22.43      0.66 o 
  -2   5   1       11.42       14.18      0.53 o 
  -1   5   1        0.63        0.57      0.25 o 
   0   5   1      228.98      225.76      7.71 o 
   1   5   1        5.41        7.55      0.41 o 
   2   5   1      281.02      261.06      3.11 o 
   3   5   1       14.47       14.88      0.47 o 
   4   5   1        0.00        0.23      0.43 o 
   5   5   1        0.28        0.25      0.25 o 
  -3   6   1        0.82        1.00      0.30 o 
  -2   6   1        0.39        0.38      0.55 o 
  -1   6   1        6.27        7.15      0.40 o 
   0   6   1        4.62        6.08      0.27 o 
   1   6   1       11.66       11.77      0.43 o 
   2   6   1       49.71       46.08      1.28 o 
   3   6   1       21.50       25.05      0.74 o 
   4   6   1        8.84       10.54      0.45 o 
   5   6   1        3.54        3.04      0.25 o 
  -3   7   1        0.01       -0.17      0.32 o 
  -2   7   1        1.98        1.89      0.32 o 
  -1   7   1        0.04        0.43      0.26 o 
   0   7   1       35.14       38.15      0.85 o 
   1   7   1        4.72        5.14      0.28 o 
   2   7   1       11.04       10.56      0.43 o 
   3   7   1        0.04        0.08      0.25 o 
   4   7   1        0.58        0.74      0.25 o 
  -2   8   1        0.11        0.11      0.36 o 
  -1   8   1        0.27        0.96      0.28 o 
   0   8   1        0.55        0.27      0.36 o 
   1   8   1        4.97        4.94      0.66 o 
   2   8   1        2.91        3.24      0.34 o 
   3   8   1        0.07        0.60      0.23 o 
   4   8   1        2.10        1.58      0.23 o 
   0   9   1        0.19       -0.03      0.27 o 
   1   9   1        0.82        1.01      0.58 o 
   2   9   1        4.52        4.36      0.28 o 
   3   9   1        0.35        0.26      0.15 o 
  -2  -9   2        0.22       -0.19      0.30 o 
  -1  -9   2        0.05        0.18      0.16 o 
   0  -9   2        0.25        0.32      0.15 o 
  -3  -8   2        0.30        0.26      0.34 o 
  -2  -8   2        1.02        0.26      0.41 o 
  -1  -8   2        1.35        0.75      0.16 o 
   0  -8   2        1.63        1.67      0.21 o 
   1  -8   2        1.15        1.19      0.28 o 
   2  -8   2        1.38        1.04      0.19 o 
  -4  -7   2        0.00        0.21      0.32 o 
  -3  -7   2        0.47        0.53      0.23 o 
  -2  -7   2        1.14        1.17      0.25 o 
  -1  -7   2        0.10        0.36      0.18 o 
   0  -7   2        0.01        0.09      0.36 o 
   1  -7   2        0.99        1.45      0.34 o 
   2  -7   2        3.71        4.06      0.38 o 
   3  -7   2        0.00       -0.02      0.28 o 
  -4  -6   2        0.55        0.62      0.25 o 
  -3  -6   2        0.09       -0.19      0.45 o 
  -2  -6   2       10.73       10.30      0.45 o 
  -1  -6   2        2.36        1.88      0.39 o 
   0  -6   2        2.26        2.59      0.25 o 
   1  -6   2        0.33        0.30      0.55 o 
   2  -6   2        7.71       10.52      0.47 o 
   3  -6   2        2.01        2.43      0.28 o 
  -5  -5   2        0.02        0.34      0.21 o 
  -4  -5   2       32.40       33.61      1.00 o 
  -3  -5   2       15.87       17.13      0.58 o 
  -2  -5   2       29.10       30.03      0.89 o 
  -1  -5   2       89.09       84.28      1.31 o 
   0  -5   2        0.23        0.13      0.28 o 
   1  -5   2        4.53        5.17      0.40 o 
   2  -5   2        2.93        3.49      0.38 o 
   3  -5   2       15.16       17.56      0.62 o 
   4  -5   2        4.53        3.79      0.30 o 
  -5  -4   2        7.83       11.68      0.41 o 
  -4  -4   2       35.13       32.52      0.94 o 
  -3  -4   2       70.78       80.86      2.09 o 
  -2  -4   2        0.63        0.23      0.21 o 
  -1  -4   2      104.41       84.76      2.38 o 
   0  -4   2        1.85        1.63      0.16 o 
   1  -4   2      242.05      284.34     19.33 o 
   2  -4   2        8.98       10.45      0.47 o 
   3  -4   2        7.21        7.00      0.43 o 
   4  -4   2       26.24       26.12      0.81 o 
  -5  -3   2       23.65       31.84      0.94 o 
  -4  -3   2       95.39      103.57      2.00 o 
  -3  -3   2       19.85       22.82      0.64 o 
  -2  -3   2       66.12       67.22      1.51 o 
  -1  -3   2        0.24        0.30      0.15 o 
   0  -3   2      209.75      208.70      6.38 o 
   1  -3   2        9.01       10.50      0.44 o 
   2  -3   2       16.30       17.45      0.49 o 
   3  -3   2        0.52        0.83      0.32 o 
   4  -3   2       15.71       13.22      0.49 o 
   5  -3   2       10.35        9.32      0.34 o 
  -5  -2   2        4.30        5.53      0.40 o 
  -4  -2   2      152.16      183.05      2.70 o 
  -3  -2   2        8.68        7.54      0.38 o 
  -2  -2   2      159.88      166.09      2.02 o 
  -1  -2   2      130.18      131.24      2.55 o 
   0  -2   2      150.24      140.42      3.23 o 
   1  -2   2      422.31      480.35     36.21 o 
   2  -2   2      127.82      136.23      2.09 o 
   3  -2   2        0.16        1.28      0.23 o 
   4  -2   2       12.29       11.32      0.45 o 
   5  -2   2        8.89        7.36      0.34 o 
  -5  -1   2        0.08       -0.32      0.58 o 
  -4  -1   2        7.41        9.58      0.49 o 
  -3  -1   2        3.15        6.88      0.36 o 
  -2  -1   2      475.64      485.94      3.02 o 
  -1  -1   2        2.17        2.45      0.13 o 
   0  -1   2       54.72       60.22      0.79 o 
   1  -1   2       76.28       89.09      7.19 o 
   2  -1   2      929.05     1273.90      7.04 o 
   3  -1   2      170.61      237.52      2.79 o 
   4  -1   2       40.07       37.12      1.13 o 
   5  -1   2        6.34        5.41      0.36 o 
  -5   0   2       15.57       15.18      0.49 o 
  -4   0   2      114.56      123.05      2.26 o 
  -3   0   2       10.28        9.20      0.38 o 
  -2   0   2       54.08       55.24      1.00 o 
  -1   0   2        5.82       -1.05      1.05 o 
   0   0   2       48.67       33.48      0.97 o 
   1   0   2       42.48       50.25      0.62 o 
   2   0   2      210.77      310.32      2.79 o 
   3   0   2       14.67       15.33      0.51 o 
   4   0   2        0.13        0.04      0.28 o 
   5   0   2       26.96       25.95      0.77 o 
  -5   1   2        3.80        2.57      0.30 o 
  -4   1   2       45.94       46.13      1.30 o 
  -3   1   2       32.06       35.16      0.98 o 
  -2   1   2       35.23       37.93      0.87 o 
  -1   1   2      429.49      418.01      2.23 o 
   0   1   2      278.48      220.44      1.97 o 
   1   1   2      344.56      344.22     15.28 o 
   2   1   2      451.64      499.33      3.11 o 
   3   1   2       19.14       28.82      0.85 o 
   4   1   2       12.47       11.81      0.49 o 
   5   1   2       14.14       19.31      0.58 o 
  -5   2   2        0.62        0.28      0.23 o 
  -4   2   2       27.83       25.61      0.79 o 
  -3   2   2       16.70       14.41      0.49 o 
  -2   2   2       63.98       81.86      1.45 o 
  -1   2   2       58.72       46.73      0.63 o 
   0   2   2       19.44       18.91      0.37 o 
   1   2   2      785.26      694.53     20.21 o 
   2   2   2      122.84      118.73      1.38 o 
   3   2   2        4.33        3.60      0.26 o 
   4   2   2       11.97       11.35      0.49 o 
   5   2   2       11.19       11.37      0.51 o 
  -4   3   2        2.38        1.87      0.32 o 
  -3   3   2       61.49       50.19      1.51 o 
  -2   3   2      186.66      175.05      2.34 o 
  -1   3   2        4.53        3.09      0.30 o 
   0   3   2       87.82       67.59      0.81 o 
   1   3   2       15.24       14.39      0.31 o 
   2   3   2      160.15      152.23      1.68 o 
   3   3   2        4.85        7.88      0.34 o 
   4   3   2       26.51       35.31      1.11 o 
   5   3   2        4.24        2.83      0.40 o 
  -4   4   2        9.62        8.22      0.38 o 
  -3   4   2       20.42       24.54      0.68 o 
  -2   4   2        0.02        0.13      0.45 o 
  -1   4   2        2.00       -0.49      0.49 o 
   0   4   2      180.70      190.63      4.47 o 
   1   4   2     1767.73     1658.79     19.13 o 
   2   4   2      840.42      787.06      4.96 o 
   3   4   2       32.55       35.46      0.96 o 
   4   4   2       13.30       13.67      0.43 o 
   5   4   2       18.89       20.18      0.64 o 
  -4   5   2        2.89        2.73      0.28 o 
  -3   5   2        2.29        1.30      0.36 o 
  -2   5   2       59.51       68.39      1.89 o 
  -1   5   2        3.17        2.92      0.28 o 
   0   5   2        2.59        1.48      0.17 o 
   1   5   2       52.65       46.85      0.91 o 
   2   5   2       58.44       53.00      1.34 o 
   3   5   2       16.91       19.31      0.58 o 
   4   5   2        1.43        0.96      0.30 o 
   5   5   2        2.15        2.57      0.26 o 
  -3   6   2        1.52        1.72      0.32 o 
  -2   6   2       18.56       26.78      0.81 o 
  -1   6   2       16.91       21.56      0.68 o 
   0   6   2       26.21       19.83      0.41 o 
   1   6   2        5.55        5.13      0.25 o 
   2   6   2       17.80       14.96      0.57 o 
   3   6   2       48.06       51.09      1.55 o 
   4   6   2       22.63       26.24      0.81 o 
   5   6   2        3.99        4.45      0.26 o 
  -2   7   2        6.79       10.64      0.45 o 
  -1   7   2        0.00        0.38      0.30 o 
   0   7   2       11.60       10.43      0.40 o 
   1   7   2       36.66       38.76      0.87 o 
   2   7   2       10.09        9.51      0.40 o 
   3   7   2       22.64       21.46      0.66 o 
   4   7   2        2.39        2.19      0.28 o 
  -2   8   2        0.06        0.15      0.19 o 
  -1   8   2        2.19        1.77      0.30 o 
   0   8   2        1.60        1.22      0.43 o 
   1   8   2        0.08       -0.01      0.25 o 
   2   8   2        3.54        3.28      0.30 o 
   3   8   2       13.76       11.98      0.43 o 
   4   8   2        8.97        8.47      0.30 o 
   0   9   2        0.06       -0.11      0.33 o 
   1   9   2        1.45        1.75      0.19 o 
   2   9   2        1.11        0.70      0.19 o 
   3   9   2        1.45        1.30      0.21 o 
  -2  -9   3        0.05       -0.06      0.26 o 
  -1  -9   3        3.02        2.65      0.24 o 
   0  -9   3        0.03       -0.06      0.20 o 
  -3  -8   3        2.30        1.64      0.21 o 
  -2  -8   3        0.63        0.64      0.23 o 
  -1  -8   3        1.88        1.41      0.18 o 
   0  -8   3        8.37        7.81      0.33 o 
   1  -8   3        4.61        5.55      0.30 o 
   2  -8   3        2.54        2.53      0.21 o 
  -4  -7   3        0.19        0.21      0.17 o 
  -3  -7   3        3.57        2.53      0.30 o 
  -2  -7   3        3.56        3.45      0.32 o 
  -1  -7   3        0.29        0.38      0.18 o 
   0  -7   3        3.10        3.23      0.25 o 
   1  -7   3        0.51        1.34      0.28 o 
   2  -7   3        3.91        4.06      0.30 o 
  -4  -6   3        1.26        1.38      0.23 o 
  -3  -6   3        0.00       -0.23      0.43 o 
  -2  -6   3        1.62        1.32      0.25 o 
  -1  -6   3       15.00       13.31      0.52 o 
   0  -6   3        9.84        9.91      0.93 o 
   1  -6   3        0.10       -0.34      0.43 o 
   2  -6   3        4.48        5.02      0.38 o 
   3  -6   3        1.63        0.81      0.26 o 
  -5  -5   3        5.04        4.41      0.26 o 
  -4  -5   3        0.08        0.57      0.28 o 
  -3  -5   3        0.03       -0.49      0.49 o 
  -2  -5   3        2.20        1.89      0.28 o 
  -1  -5   3        2.29        2.38      0.20 o 
   0  -5   3       26.93       22.20      0.47 o 
   1  -5   3        0.03        0.26      0.23 o 
   2  -5   3        7.71        6.81      0.43 o 
   3  -5   3        1.96        1.72      0.30 o 
   4  -5   3        0.05        0.15      0.38 o 
  -5  -4   3        4.00        3.66      0.30 o 
  -4  -4   3        3.03        3.49      0.36 o 
  -3  -4   3        1.14        0.92      0.28 o 
  -2  -4   3       22.80       22.22      0.68 o 
  -1  -4   3       38.82       35.26      1.08 o 
   0  -4   3       12.35       10.34      0.29 o 
   1  -4   3        1.99        2.32      0.21 o 
   2  -4   3       13.61       17.28      0.57 o 
   3  -4   3        9.65       11.18      0.53 o 
   4  -4   3        0.59       -0.55      0.55 o 
  -5  -3   3        1.94        2.90      0.30 o 
  -4  -3   3       34.18       26.58      0.81 o 
  -3  -3   3       69.92       65.83      1.68 o 
  -2  -3   3       78.94       77.43      1.70 o 
  -1  -3   3      236.43      199.99      2.84 o 
   0  -3   3       16.38       17.44      0.37 o 
   1  -3   3        2.80        3.49      0.21 o 
   2  -3   3       13.08       11.79      0.43 o 
   3  -3   3       32.15       37.40      1.13 o 
   4  -3   3        9.51        8.00      0.40 o 
   5  -3   3        0.07       -0.02      0.32 o 
  -5  -2   3       23.07       26.10      0.77 o 
  -4  -2   3        0.66       -0.08      0.60 o 
  -3  -2   3      212.48      207.17      2.53 o 
  -2  -2   3       36.95       40.78      1.06 o 
  -1  -2   3      141.20      168.59      7.61 o 
   0  -2   3      370.16      383.04      2.31 o 
   1  -2   3      101.84      114.99      8.46 o 
   2  -2   3      149.12      209.28      2.72 o 
   3  -2   3       14.52       15.50      0.43 o 
   4  -2   3       48.78       45.13      1.26 o 
   5  -2   3       10.52        9.09      0.36 o 
  -5  -1   3        9.36        9.34      0.43 o 
  -4  -1   3      115.93      124.03      2.28 o 
  -3  -1   3       40.89       42.10      1.15 o 
  -2  -1   3      142.12      157.43      1.68 o 
  -1  -1   3      136.09      118.57      5.18 o 
   0  -1   3      422.72      419.45     14.31 o 
   1  -1   3       25.48       23.18      1.88 o 
   2  -1   3       32.72       34.33      0.91 o 
   3  -1   3        6.76        8.73      0.38 o 
   4  -1   3       18.85       17.24      0.57 o 
   5  -1   3       28.78       25.97      0.77 o 
  -5   0   3        0.40        0.79      0.28 o 
  -4   0   3      111.68      126.31      2.32 o 
  -3   0   3      153.14      155.38      2.17 o 
  -2   0   3      190.24      185.56      1.83 o 
  -1   0   3       65.68       53.36      1.33 o 
   0   0   3        0.27        0.30      0.11 o 
   1   0   3      556.65      621.74      2.61 o 
   2   0   3       21.17       31.84      0.94 o 
   3   0   3       54.26       61.69      1.41 o 
   4   0   3        8.87        8.13      0.45 o 
   5   0   3        3.06        2.13      0.34 o 
  -5   1   3        1.10        1.24      0.26 o 
  -4   1   3        7.65        6.81      0.47 o 
  -3   1   3       84.26       77.71      1.66 o 
  -2   1   3      184.85      223.26      2.15 o 
  -1   1   3      143.88      139.97      0.97 o 
   0   1   3      358.04      276.28      5.84 o 
   1   1   3      116.60      125.00      4.39 o 
   2   1   3      179.09      223.75      2.17 o 
   3   1   3      616.45      771.50      5.15 o 
   4   1   3        1.04        0.41      0.57 o 
   5   1   3       15.16       16.65      0.57 o 
  -5   2   3        3.04        2.60      0.25 o 
  -4   2   3       65.63       66.09      1.72 o 
  -3   2   3       42.49       39.99      1.13 o 
  -2   2   3        4.25        6.07      0.28 o 
  -1   2   3       25.36       22.74      0.46 o 
   0   2   3      241.15      177.19      1.14 o 
   1   2   3       30.71       24.95      0.41 o 
   2   2   3      177.56      157.30      1.62 o 
   3   2   3        4.82        3.28      0.28 o 
   4   2   3        0.02        0.17      0.32 o 
   5   2   3       25.29       31.97      0.89 o 
  -4   3   3       13.35       11.03      0.47 o 
  -3   3   3       34.22       33.87      1.00 o 
  -2   3   3        4.89        4.04      0.30 o 
  -1   3   3      164.79      173.44      4.96 o 
   0   3   3      367.63      291.69      3.99 o 
   1   3   3      413.69      377.23      7.00 o 
   2   3   3        0.23        1.45      0.17 o 
   3   3   3       97.00      100.30      1.72 o 
   4   3   3       19.11       19.14      0.60 o 
   5   3   3        0.10        0.89      0.30 o 
  -4   4   3        1.72        1.23      0.26 o 
  -3   4   3        6.43        5.81      0.40 o 
  -2   4   3        2.51        1.98      0.34 o 
  -1   4   3       20.92       18.28      0.44 o 
   0   4   3       78.19       73.68      1.57 o 
   1   4   3       32.67       38.07      1.11 o 
   2   4   3      124.68      120.01      1.72 o 
   3   4   3       76.20       81.91      1.58 o 
   4   4   3        2.50        2.60      0.30 o 
   5   4   3       15.64       12.98      0.45 o 
  -4   5   3        0.36       -0.11      0.41 o 
  -3   5   3        8.64        8.17      0.43 o 
  -2   5   3      112.38      117.45      2.40 o 
  -1   5   3       37.33       35.95      1.09 o 
   0   5   3        9.91        7.14      0.24 o 
   1   5   3        0.46       -0.09      0.24 o 
   2   5   3       44.72       46.87      1.21 o 
   3   5   3       17.24       15.99      0.49 o 
   4   5   3       17.03       20.75      0.60 o 
   5   5   3        0.26        0.17      0.41 o 
  -3   6   3        2.08        2.30      0.30 o 
  -2   6   3        1.89        3.49      0.38 o 
  -1   6   3        3.37        3.19      0.34 o 
   0   6   3       14.14       12.51      0.48 o 
   1   6   3       47.90       50.38      0.96 o 
   2   6   3      191.69      176.56      2.68 o 
   3   6   3       70.91       71.54      1.74 o 
   4   6   3        2.27        2.64      0.28 o 
   5   6   3        7.82        7.53      0.30 o 
  -2   7   3        9.61        9.03      0.45 o 
  -1   7   3       11.53       12.60      0.55 o 
   0   7   3        0.68        0.52      0.26 o 
   1   7   3        8.35        7.63      0.29 o 
   2   7   3        0.02       -0.28      0.43 o 
   3   7   3       12.44       11.00      0.49 o 
   4   7   3        1.09        0.87      0.23 o 
  -2   8   3        0.70        0.36      0.36 o 
  -1   8   3       11.60       15.39      0.53 o 
   0   8   3       12.68       14.78      0.67 o 
   1   8   3        1.85        1.64      0.22 o 
   2   8   3        0.00       -0.43      0.43 o 
   3   8   3        8.42        8.20      0.41 o 
   4   8   3       20.76       20.14      0.64 o 
   0   9   3        0.00       -0.22      0.29 o 
   1   9   3        2.53        2.18      0.20 o 
   2   9   3        0.67        0.64      0.25 o 
   3   9   3        2.78        2.51      0.21 o 
  -1  -9   4        0.65        0.83      0.13 o 
  -3  -8   4        6.80        6.19      0.26 o 
  -2  -8   4       11.62        9.81      0.38 o 
  -1  -8   4        2.03        1.77      0.17 o 
   0  -8   4        3.50        3.86      0.24 o 
   1  -8   4        9.17        9.24      0.38 o 
  -4  -7   4        0.36        0.00      0.26 o 
  -3  -7   4        0.01       -0.36      0.36 o 
  -2  -7   4        5.95        5.21      0.40 o 
  -1  -7   4        5.86        4.94      0.56 o 
   0  -7   4       10.97       11.88      0.39 o 
   1  -7   4        1.94        2.36      0.34 o 
   2  -7   4        0.28        0.34      0.38 o 
  -4  -6   4        0.82        0.72      0.23 o 
  -3  -6   4        0.33        0.11      0.45 o 
  -2  -6   4       13.61       11.05      0.47 o 
  -1  -6   4        0.00       -0.31      0.36 o 
   0  -6   4       41.29       43.76      1.38 o 
   1  -6   4       12.02       10.66      0.51 o 
   2  -6   4        6.11        6.83      0.43 o 
   3  -6   4        9.59        8.88      0.38 o 
  -4  -5   4        0.04        0.36      0.26 o 
  -3  -5   4        4.92        5.41      0.38 o 
  -2  -5   4       33.40       30.76      0.94 o 
  -1  -5   4        2.50        1.84      0.17 o 
   0  -5   4        5.47        6.69      0.29 o 
   1  -5   4       24.09       26.54      0.77 o 
   2  -5   4        8.83        8.98      0.51 o 
   3  -5   4        4.14        3.17      0.36 o 
   4  -5   4        0.06        0.00      0.34 o 
  -5  -4   4        2.51        2.66      0.28 o 
  -4  -4   4        1.37        0.89      0.34 o 
  -3  -4   4        0.01        0.15      0.53 o 
  -2  -4   4       14.14       16.50      0.51 o 
  -1  -4   4      113.22       96.22      2.72 o 
   0  -4   4      192.75      226.57      3.49 o 
   1  -4   4        1.43        1.08      0.19 o 
   2  -4   4        3.65        4.53      0.34 o 
   3  -4   4       12.84       15.24      0.55 o 
   4  -4   4        2.25        1.70      0.30 o 
  -5  -3   4        0.69        0.85      0.25 o 
  -4  -3   4        0.08       -0.04      0.66 o 
  -3  -3   4        2.22        3.21      0.34 o 
  -2  -3   4        5.74        5.87      0.30 o 
  -1  -3   4        2.65        2.74      0.16 o 
   0  -3   4      362.80      359.77      2.67 o 
   1  -3   4       64.41       70.57      2.54 o 
   2  -3   4       39.15       44.59      1.21 o 
   3  -3   4        0.01        0.28      0.57 o 
   4  -3   4        2.08        1.11      0.30 o 
   5  -3   4        0.18       -0.15      0.32 o 
  -5  -2   4        0.49        0.57      0.28 o 
  -4  -2   4        1.32        1.06      0.34 o 
  -3  -2   4        0.05        0.23      0.57 o 
  -2  -2   4       42.41       45.79      1.13 o 
  -1  -2   4       16.66       13.54      0.66 o 
   0  -2   4      215.57      222.49      6.06 o 
   1  -2   4      318.61      364.42     15.47 o 
   2  -2   4       18.63       18.69      0.57 o 
   3  -2   4       22.08       28.65      0.83 o 
   4  -2   4        2.76        2.62      0.32 o 
   5  -2   4        1.59        1.36      0.25 o 
  -5  -1   4        3.98        3.98      0.34 o 
  -4  -1   4        2.54        1.96      0.38 o 
  -3  -1   4       53.32       48.93      1.32 o 
  -2  -1   4      357.82      383.35      2.96 o 
  -1  -1   4      296.88      273.77     17.14 o 
   0  -1   4        2.91        3.37      0.19 o 
   1  -1   4       49.27       56.23      1.34 o 
   2  -1   4        0.58        3.21      0.26 o 
   3  -1   4       97.51       91.63      1.83 o 
   4  -1   4        7.42        6.68      0.40 o 
   5  -1   4        0.03        0.08      0.43 o 
  -5   0   4        3.93        3.00      0.30 o 
  -4   0   4       16.81       19.43      0.57 o 
  -3   0   4       31.03       30.03      0.94 o 
  -2   0   4      266.29      275.15      2.41 o 
  -1   0   4      376.57      316.15      6.53 o 
   0   0   4      303.31      264.98      6.14 o 
   1   0   4       43.30       44.66      1.05 o 
   2   0   4        5.15        6.96      0.32 o 
   3   0   4       59.75       68.03      1.55 o 
   4   0   4       53.86       56.51      1.64 o 
   5   0   4       16.36       17.45      0.55 o 
  -5   1   4        0.31        0.02      0.40 o 
  -4   1   4       49.95       48.79      1.45 o 
  -3   1   4       59.78       51.21      1.40 o 
  -2   1   4       96.63       81.07      1.34 o 
  -1   1   4      155.08      139.23      1.09 o 
   0   1   4      202.31      155.37      3.46 o 
   1   1   4      120.14      113.77      2.03 o 
   2   1   4        1.74        7.87      0.28 o 
   3   1   4       21.89       27.67      0.85 o 
   4   1   4        6.93        6.38      0.40 o 
   5   1   4       32.95       33.25      1.06 o 
  -4   2   4       25.64       27.65      0.81 o 
  -3   2   4      155.68      151.29      2.41 o 
  -2   2   4        7.70        7.68      0.30 o 
  -1   2   4      188.27      174.67      1.27 o 
   0   2   4      216.74      186.28      1.76 o 
   1   2   4      168.84      152.67      4.40 o 
   2   2   4        3.39        2.19      0.19 o 
   3   2   4       20.20       22.22      0.64 o 
   4   2   4        0.72        1.47      0.32 o 
   5   2   4        3.43        2.53      0.34 o 
  -4   3   4        1.07        0.51      0.58 o 
  -3   3   4       54.90       50.23      1.34 o 
  -2   3   4        8.88        6.22      0.36 o 
  -1   3   4       99.36      104.40      4.04 o 
   0   3   4       65.48       63.13      1.82 o 
   1   3   4        1.27        0.99      0.11 o 
   2   3   4       18.69       18.80      0.58 o 
   3   3   4      187.88      185.24      2.32 o 
   4   3   4       17.85       19.69      0.57 o 
   5   3   4        6.49        7.30      0.41 o 
  -4   4   4       11.38       10.71      0.40 o 
  -3   4   4       32.10       33.63      1.02 o 
  -2   4   4        6.35        5.41      0.38 o 
  -1   4   4        2.19        3.46      0.22 o 
   0   4   4      122.75      101.06      2.54 o 
   1   4   4       90.64       69.50      1.84 o 
   2   4   4        6.59        8.62      0.28 o 
   3   4   4        1.90        1.79      0.23 o 
   4   4   4        1.90        1.72      0.26 o 
   5   4   4       17.54       18.26      0.57 o 
  -3   5   4       12.68       14.24      0.57 o 
  -2   5   4        0.00        0.26      0.55 o 
  -1   5   4        0.97        1.21      0.26 o 
   0   5   4      102.22      109.14      2.40 o 
   1   5   4        5.06        3.83      0.54 o 
   2   5   4       15.71       13.67      0.45 o 
   3   5   4       19.35       20.07      0.62 o 
   4   5   4        0.29        0.45      0.47 o 
   5   5   4        1.79        1.15      0.25 o 
  -3   6   4        0.01        0.23      0.45 o 
  -2   6   4        1.61        1.90      0.32 o 
  -1   6   4        0.00        0.11      0.45 o 
   0   6   4       22.28       19.80      0.43 o 
   1   6   4        3.08        5.36      0.24 o 
   2   6   4        6.01        7.26      0.36 o 
   3   6   4       57.41       58.39      1.60 o 
   4   6   4        2.54        2.24      0.28 o 
   5   6   4        6.28        5.41      0.28 o 
  -2   7   4       13.97       15.20      0.49 o 
  -1   7   4       41.79       51.45      1.41 o 
   0   7   4        4.49        5.31      0.38 o 
   1   7   4        0.15       -0.24      0.34 o 
   2   7   4        2.39        1.90      0.28 o 
   3   7   4        9.14        8.90      0.45 o 
   4   7   4        0.00        0.13      0.32 o 
  -1   8   4        0.50        0.06      0.47 o 
   0   8   4        8.06        8.62      0.32 o 
   1   8   4        2.73        2.59      0.22 o 
   2   8   4        9.25        7.20      0.38 o 
   3   8   4       22.34       19.26      0.58 o 
   4   8   4        0.13       -0.34      0.34 o 
   0   9   4        1.27        1.21      0.35 o 
   1   9   4        0.27        0.44      0.16 o 
   2   9   4        0.50        0.49      0.25 o 
   3   9   4        0.40       -0.11      0.34 o 
  -2  -8   5        0.13        0.09      0.34 o 
  -1  -8   5        0.79        0.90      0.15 o 
   0  -8   5        0.94        0.57      0.17 o 
   1  -8   5        0.59        0.60      0.19 o 
  -3  -7   5        0.91        0.77      0.23 o 
  -2  -7   5        1.56        1.36      0.28 o 
  -1  -7   5        0.11        0.43      0.25 o 
   0  -7   5       25.47       31.29      0.69 o 
   1  -7   5       21.25       24.01      0.70 o 
   2  -7   5        2.13        2.53      0.26 o 
  -4  -6   5        1.50        1.21      0.23 o 
  -3  -6   5        3.96        3.75      0.36 o 
  -2  -6   5       49.93       46.49      1.43 o 
  -1  -6   5       48.95       44.71      0.96 o 
   0  -6   5        1.21        1.84      0.23 o 
   1  -6   5       31.35       35.48      1.06 o 
   2  -6   5       30.06       31.72      0.96 o 
   3  -6   5        9.33        7.51      0.34 o 
  -4  -5   5        0.36       -0.47      0.47 o 
  -3  -5   5        7.34        7.45      0.40 o 
  -2  -5   5       15.05       14.50      0.57 o 
  -1  -5   5       12.34       11.76      0.33 o 
   0  -5   5       33.60       37.69      0.81 o 
   1  -5   5        0.64        0.77      0.28 o 
   2  -5   5        3.97        4.92      0.36 o 
   3  -5   5        0.19        0.17      0.53 o 
   4  -5   5        0.53        0.34      0.17 o 
  -4  -4   5        5.27        5.75      0.38 o 
  -3  -4   5        9.30        9.69      0.47 o 
  -2  -4   5        7.20        6.58      0.38 o 
  -1  -4   5       31.95       25.22      1.57 o 
   0  -4   5      128.55      142.51      3.79 o 
   1  -4   5       67.92       74.98      4.62 o 
   2  -4   5        0.23        0.15      0.26 o 
   3  -4   5       19.04       18.56      0.57 o 
   4  -4   5        4.29        3.07      0.28 o 
  -5  -3   5        1.42        1.45      0.25 o 
  -4  -3   5        1.69        1.70      0.36 o 
  -3  -3   5        1.97        1.53      0.34 o 
  -2  -3   5      105.89       94.55      1.98 o 
  -1  -3   5        4.87        5.82      0.31 o 
   0  -3   5        0.08        0.72      0.43 o 
   1  -3   5      154.12      157.62      4.45 o 
   2  -3   5        1.13        1.49      0.30 o 
   3  -3   5       12.36       12.67      0.53 o 
   4  -3   5        0.16        0.36      0.25 o 
  -5  -2   5        7.14        5.98      0.32 o 
  -4  -2   5        6.95        7.15      0.43 o 
  -3  -2   5        5.15        6.43      0.40 o 
  -2  -2   5      126.26      131.52      1.98 o 
  -1  -2   5        0.18        0.10      0.19 o 
   0  -2   5     1698.50     1772.64     71.52 o 
   1  -2   5       73.35       83.26      2.47 o 
   2  -2   5        3.08        4.36      0.30 o 
   3  -2   5       39.20       42.00      1.19 o 
   4  -2   5        2.03        1.55      0.28 o 
   5  -2   5        5.30        4.11      0.26 o 
  -5  -1   5        0.10        0.02      0.41 o 
  -4  -1   5       12.92       12.15      0.47 o 
  -3  -1   5        4.84        5.56      0.38 o 
  -2  -1   5        0.40        0.17      0.41 o 
  -1  -1   5      329.52      300.98     19.89 o 
   0  -1   5      326.64      286.08      6.39 o 
   1  -1   5      785.37      831.72     21.03 o 
   2  -1   5       27.78       29.07      0.91 o 
   3  -1   5        0.00        0.17      0.21 o 
   4  -1   5        0.16        0.36      0.47 o 
   5  -1   5        7.71        5.96      0.34 o 
  -5   0   5        0.00       -0.15      0.41 o 
  -4   0   5        2.88        2.55      0.38 o 
  -3   0   5        2.06        1.38      0.30 o 
  -2   0   5       93.83       80.91      1.38 o 
  -1   0   5        5.18        8.97      0.83 o 
   0   0   5        2.81        2.97      0.13 o 
   1   0   5     1162.40     1175.87     15.03 o 
   2   0   5       41.72       51.83      1.26 o 
   3   0   5       31.63       32.88      0.98 o 
   4   0   5        7.92        8.20      0.43 o 
   5   0   5        3.22        2.85      0.32 o 
  -5   1   5        0.87        0.28      0.38 o 
  -4   1   5        0.57       -0.38      0.62 o 
  -3   1   5        1.96        0.36      0.32 o 
  -2   1   5      198.35      216.24      2.32 o 
  -1   1   5      697.61      693.56     10.81 o 
   0   1   5       21.73       17.01      0.33 o 
   1   1   5       47.72       47.24      0.68 o 
   2   1   5      160.37      175.15      2.09 o 
   3   1   5       43.74       48.83      1.26 o 
   4   1   5       11.28       12.62      0.47 o 
   5   1   5        1.82        2.24      0.32 o 
  -4   2   5        1.17        0.55      0.62 o 
  -3   2   5        9.48       10.68      0.45 o 
  -2   2   5       17.73       21.24      0.66 o 
  -1   2   5      405.31      389.84      2.12 o 
   0   2   5      125.69      113.68      3.17 o 
   1   2   5        2.48        1.95      0.11 o 
   2   2   5       79.44       77.61      1.30 o 
   3   2   5        2.16        3.77      0.25 o 
   4   2   5       49.36       52.00      1.53 o 
   5   2   5        7.17        8.20      0.43 o 
  -4   3   5        6.97        5.79      0.38 o 
  -3   3   5       25.69       23.27      0.68 o 
  -2   3   5       52.35       43.08      1.28 o 
  -1   3   5       50.21       49.40      0.80 o 
   0   3   5       39.68       29.52      0.68 o 
   1   3   5       70.59       54.61      1.85 o 
   2   3   5        6.76        8.58      0.28 o 
   3   3   5       27.13       30.16      0.85 o 
   4   3   5        0.01        0.28      0.47 o 
   5   3   5       15.33       13.60      0.47 o 
  -4   4   5        6.40        5.53      0.36 o 
  -3   4   5       33.21       34.53      1.00 o 
  -2   4   5       69.39       73.60      1.77 o 
  -1   4   5        0.96        0.68      0.20 o 
   0   4   5      194.16      199.42      6.26 o 
   1   4   5      153.98      166.97      1.44 o 
   2   4   5        2.94        2.40      0.21 o 
   3   4   5        0.10       -0.23      0.38 o 
   4   4   5        0.07       -0.13      0.47 o 
   5   4   5        6.92        5.70      0.34 o 
  -3   5   5        0.65        0.72      0.32 o 
  -2   5   5       21.12       24.07      0.70 o 
  -1   5   5        0.93        1.28      0.28 o 
   0   5   5        1.12        1.72      0.16 o 
   1   5   5       10.26        9.98      0.71 o 
   2   5   5        1.89        1.57      0.23 o 
   3   5   5        5.98        5.64      0.32 o 
   4   5   5        5.74        5.83      0.34 o 
   5   5   5        0.48        0.94      0.21 o 
  -3   6   5        3.99        5.02      0.30 o 
  -2   6   5        8.23        8.73      0.47 o 
  -1   6   5        1.46        1.24      0.26 o 
   0   6   5       27.61       29.05      0.61 o 
   1   6   5       44.19       39.17      1.90 o 
   2   6   5        0.09        0.21      0.36 o 
   3   6   5        0.27       -0.49      0.49 o 
   4   6   5        0.04        0.13      0.38 o 
   5   6   5        8.43        8.02      0.30 o 
  -2   7   5        1.05        0.43      0.49 o 
  -1   7   5        1.88        2.43      0.36 o 
   0   7   5        0.00        0.22      0.33 o 
   1   7   5        6.40        7.92      0.28 o 
   2   7   5        0.71        1.17      0.26 o 
   3   7   5        1.13        1.17      0.28 o 
   4   7   5        0.37        0.34      0.21 o 
  -1   8   5        0.11        0.38      0.25 o 
   0   8   5        2.95        2.05      0.23 o 
   1   8   5        2.32        1.93      0.23 o 
   2   8   5        0.13        0.04      0.40 o 
   3   8   5        6.36        5.32      0.34 o 
   4   8   5        4.79        3.34      0.25 o 
   0   9   5        9.04        9.30      0.25 o 
   1   9   5        0.89        1.02      0.17 o 
   2   9   5        0.20       -0.08      0.21 o 
   3   9   5        0.76        0.77      0.19 o 
  -2  -8   6        0.55       -0.09      0.30 o 
  -1  -8   6        0.13       -0.09      0.25 o 
   0  -8   6        7.61        8.32      0.25 o 
   1  -8   6        0.42        0.43      0.15 o 
  -3  -7   6        0.59        0.30      0.34 o 
  -2  -7   6        0.00       -0.34      0.34 o 
  -1  -7   6       10.33        9.18      0.32 o 
   0  -7   6        9.21        9.99      0.35 o 
   1  -7   6        2.56        3.40      0.32 o 
   2  -7   6        0.01       -0.32      0.32 o 
  -4  -6   6        6.82        6.92      0.30 o 
  -3  -6   6        0.00       -0.11      0.43 o 
  -2  -6   6        0.65       -0.36      0.49 o 
  -1  -6   6        1.67        2.09      0.32 o 
   0  -6   6       22.11       23.56      0.64 o 
   1  -6   6        1.48        1.51      0.32 o 
   2  -6   6        3.11        3.34      0.30 o 
   3  -6   6        0.62        0.51      0.19 o 
  -4  -5   6        0.42        0.09      0.41 o 
  -3  -5   6        0.31       -0.08      0.25 o 
  -2  -5   6        2.12        2.02      0.30 o 
  -1  -5   6        3.31        4.22      0.24 o 
   0  -5   6       13.98       14.17      0.41 o 
   1  -5   6      109.99      119.05      2.66 o 
   2  -5   6       83.23       90.68      2.28 o 
   3  -5   6        6.11        5.15      0.38 o 
  -4  -4   6        2.47        1.36      0.32 o 
  -3  -4   6        0.01        0.30      0.53 o 
  -2  -4   6       44.30       45.10      1.38 o 
  -1  -4   6      246.72      220.99      2.68 o 
   0  -4   6       18.40       19.21      0.44 o 
   1  -4   6       18.07       18.53      0.43 o 
   2  -4   6       67.79       65.84      1.96 o 
   3  -4   6       78.74       85.63      2.09 o 
   4  -4   6        4.84        3.38      0.26 o 
  -4  -3   6        0.16       -0.28      0.55 o 
  -3  -3   6       12.92       10.73      0.45 o 
  -2  -3   6        3.87        3.07      0.30 o 
  -1  -3   6       43.56       44.56      1.70 o 
   0  -3   6       13.36       14.55      0.33 o 
   1  -3   6       14.59       19.75      0.82 o 
   2  -3   6        0.16       -0.47      0.47 o 
   3  -3   6        5.12        5.64      0.45 o 
   4  -3   6        0.07       -0.40      0.45 o 
  -5  -2   6        1.09        0.62      0.23 o 
  -4  -2   6       21.37       20.95      0.64 o 
  -3  -2   6        2.75        2.60      0.36 o 
  -2  -2   6       23.40       23.61      0.66 o 
  -1  -2   6       39.83       33.42      2.04 o 
   0  -2   6      147.57      165.27      8.23 o 
   1  -2   6      329.02      353.61     20.23 o 
   2  -2   6       10.85       16.50      0.51 o 
   3  -2   6        5.49        6.98      0.43 o 
   4  -2   6        2.49        1.81      0.32 o 
   5  -2   6        0.02       -0.34      0.34 o 
  -5  -1   6        1.48        1.68      0.25 o 
  -4  -1   6        2.07        1.64      0.36 o 
  -3  -1   6        2.33        4.32      0.41 o 
  -2  -1   6      119.38      117.81      1.79 o 
  -1  -1   6       95.42       85.25      6.93 o 
   0  -1   6       24.64       32.88      1.24 o 
   1  -1   6      165.72      175.26      1.71 o 
   2  -1   6       38.37       41.59      1.24 o 
   3  -1   6        0.70        0.68      0.28 o 
   4  -1   6        0.18        0.04      0.47 o 
   5  -1   6        4.91        2.68      0.30 o 
  -4   0   6       22.72       22.58      0.75 o 
  -3   0   6        2.48        1.79      0.36 o 
  -2   0   6       28.57       26.63      0.79 o 
  -1   0   6      355.10      329.54      6.26 o 
   0   0   6      783.26      733.42     29.12 o 
   1   0   6     1114.20     1155.93      4.74 o 
   2   0   6        1.70        2.41      0.23 o 
   3   0   6       13.56       12.71      0.43 o 
   4   0   6        1.38        1.26      0.30 o 
   5   0   6        8.77        8.71      0.43 o 
  -4   1   6       16.55       15.43      0.53 o 
  -3   1   6        6.71        6.56      0.41 o 
  -2   1   6       15.36       18.14      0.51 o 
  -1   1   6      229.64      205.53      6.69 o 
   0   1   6       11.52        9.55      0.33 o 
   1   1   6      493.25      453.68      5.36 o 
   2   1   6       16.10       17.48      0.53 o 
   3   1   6        0.00       -0.06      0.23 o 
   4   1   6        1.84        1.96      0.34 o 
   5   1   6        9.32        9.07      0.43 o 
  -4   2   6        2.80        2.45      0.32 o 
  -3   2   6       22.80       20.03      0.60 o 
  -2   2   6       24.93       24.05      0.72 o 
  -1   2   6       19.74       12.54      0.27 o 
   0   2   6       55.61       51.29      2.91 o 
   1   2   6      171.59      150.87      5.55 o 
   2   2   6      168.69      162.60      2.02 o 
   3   2   6        2.96        3.68      0.26 o 
   4   2   6        9.54        9.92      0.43 o 
   5   2   6        3.89        3.04      0.34 o 
  -4   3   6        0.04        0.32      0.23 o 
  -3   3   6        9.75        8.45      0.40 o 
  -2   3   6        0.97        7.81      0.40 o 
  -1   3   6      273.61      278.42      6.27 o 
   0   3   6       17.20       19.86      0.43 o 
   1   3   6        3.65        2.89      0.13 o 
   2   3   6      117.29      113.73      1.68 o 
   3   3   6        0.14        0.08      0.34 o 
   4   3   6        3.43        5.30      0.34 o 
   5   3   6        2.64        2.58      0.30 o 
  -4   4   6        2.76        2.64      0.28 o 
  -3   4   6        0.53        0.25      0.55 o 
  -2   4   6       10.79       12.17      0.49 o 
  -1   4   6       43.92       49.40      0.95 o 
   0   4   6       62.64       71.76      2.41 o 
   1   4   6        5.70        5.41      0.18 o 
   2   4   6       11.52       10.41      0.34 o 
   3   4   6        7.06        5.83      0.30 o 
   4   4   6       14.13       14.64      0.47 o 
   5   4   6        2.23        2.11      0.30 o 
  -3   5   6        4.01        4.21      0.36 o 
  -2   5   6       16.23       14.07      0.55 o 
  -1   5   6       14.64       18.54      0.55 o 
   0   5   6        2.00        1.52      0.17 o 
   1   5   6       11.16        8.51      0.50 o 
   2   5   6        2.66        1.43      0.23 o 
   3   5   6        9.20       10.19      0.40 o 
   4   5   6        0.87        0.94      0.23 o 
   5   5   6        2.30        2.47      0.25 o 
  -3   6   6        4.23        3.94      0.28 o 
  -2   6   6       14.75       16.84      0.55 o 
  -1   6   6       27.83       32.80      0.98 o 
   0   6   6        4.95        4.70      0.25 o 
   1   6   6       77.67       86.34      1.36 o 
   2   6   6       10.58       10.49      0.41 o 
   3   6   6        0.48        0.53      0.25 o 
   4   6   6        0.71        0.74      0.25 o 
   5   6   6        2.38        2.75      0.19 o 
  -2   7   6        0.31        0.08      0.41 o 
  -1   7   6        5.09        6.38      0.40 o 
   0   7   6        3.26        4.26      0.38 o 
   1   7   6        2.87        3.02      0.22 o 
   2   7   6        1.56        1.02      0.26 o 
   3   7   6        0.26        0.60      0.25 o 
   4   7   6        0.08       -0.36      0.36 o 
  -1   8   6        1.63        1.13      0.26 o 
   0   8   6        1.04        1.60      0.22 o 
   1   8   6       14.38       12.87      0.33 o 
   2   8   6        2.49        2.13      0.30 o 
   3   8   6        0.03       -0.19      0.21 o 
   4   8   6        0.14       -0.30      0.30 o 
   0   9   6        1.37        1.69      0.16 o 
   1   9   6        0.32        0.76      0.28 o 
   2   9   6        0.46        0.47      0.21 o 
  -1  -8   7        6.31        5.77      0.39 o 
   0  -8   7        1.17        1.41      0.13 o 
  -3  -7   7        1.82        1.77      0.19 o 
  -2  -7   7        1.79        2.17      0.23 o 
  -1  -7   7       21.21       21.41      0.61 o 
   0  -7   7       34.22       35.14      0.82 o 
   1  -7   7       10.32        9.83      0.40 o 
   2  -7   7        0.34       -0.28      0.28 o 
  -3  -6   7       33.62       31.95      1.00 o 
  -2  -6   7        3.72        2.43      0.34 o 
  -1  -6   7        9.29        8.36      0.31 o 
   0  -6   7        9.53       10.91      0.63 o 
   1  -6   7       45.25       54.24      1.53 o 
   2  -6   7        0.37        0.26      0.36 o 
   3  -6   7        1.77        1.15      0.17 o 
  -4  -5   7        2.17        2.98      0.25 o 
  -3  -5   7        0.60       -0.04      0.47 o 
  -2  -5   7        0.05        0.38      0.45 o 
  -1  -5   7        0.09        0.08      0.16 o 
   0  -5   7        0.02       -0.30      0.35 o 
   1  -5   7        9.01        8.37      0.49 o 
   2  -5   7        0.28        0.19      0.45 o 
   3  -5   7        3.35        3.87      0.28 o 
  -4  -4   7       17.58       20.95      0.62 o 
  -3  -4   7        1.41        1.32      0.32 o 
  -2  -4   7        9.39       10.30      0.47 o 
  -1  -4   7       32.16       30.67      0.73 o 
   0  -4   7       22.85       22.03      0.48 o 
   1  -4   7       77.61       81.82      5.17 o 
   2  -4   7        6.73        5.64      0.43 o 
   3  -4   7        0.16        0.15      0.43 o 
   4  -4   7        2.21        1.72      0.21 o 
  -4  -3   7        4.52        5.17      0.36 o 
  -3  -3   7        0.21        1.45      0.32 o 
  -2  -3   7       44.76       42.31      1.28 o 
  -1  -3   7        2.01        2.40      0.31 o 
   0  -3   7        0.04       -0.08      0.27 o 
   1  -3   7       31.52       28.84      0.61 o 
   2  -3   7      359.96      355.85      4.51 o 
   3  -3   7      138.66      134.20      2.62 o 
   4  -3   7        0.13       -0.26      0.43 o 
  -4  -2   7        1.51        1.77      0.32 o 
  -3  -2   7        0.81        1.51      0.30 o 
  -2  -2   7        3.29        4.21      0.32 o 
  -1  -2   7      280.81      238.29     16.06 o 
   0  -2   7      113.63      119.17      6.75 o 
   1  -2   7        3.00        4.05      0.31 o 
   2  -2   7        9.95        8.85      0.41 o 
   3  -2   7      169.30      176.09      3.11 o 
   4  -2   7       46.46       44.66      1.26 o 
   5  -2   7        0.53        0.13      0.32 o 
  -4  -1   7        1.29        0.85      0.30 o 
  -3  -1   7        1.75        2.04      0.34 o 
  -2  -1   7        7.48        6.62      0.34 o 
  -1  -1   7       44.37       33.33      2.61 o 
   0  -1   7      125.32      152.11      4.64 o 
   1  -1   7       69.69       72.24      5.00 o 
   2  -1   7       47.25       54.19      1.43 o 
   3  -1   7        1.90        2.00      0.32 o 
   4  -1   7       20.82       19.45      0.62 o 
   5  -1   7        2.65        1.60      0.25 o 
  -4   0   7       18.90       16.67      0.51 o 
  -3   0   7       11.91        9.15      0.40 o 
  -2   0   7        4.95        4.72      0.28 o 
  -1   0   7        8.13        6.08      0.33 o 
   0   0   7       76.16       65.32      5.17 o 
   1   0   7      382.86      439.09      5.30 o 
   2   0   7      136.87      149.51      2.32 o 
   3   0   7       37.72       39.10      1.17 o 
   4   0   7        1.10        1.70      0.30 o 
   5   0   7        3.01        2.26      0.28 o 
  -4   1   7        0.88        1.23      0.30 o 
  -3   1   7        3.48        3.85      0.36 o 
  -2   1   7       12.06       10.05      0.38 o 
  -1   1   7       75.21       75.50      2.42 o 
   0   1   7      119.64      117.27      2.29 o 
   1   1   7      134.81      138.93      5.01 o 
   2   1   7       11.79       15.73      0.47 o 
   3   1   7       26.03       24.61      0.77 o 
   4   1   7        9.43       10.85      0.45 o 
   5   1   7        7.60        5.64      0.34 o 
  -4   2   7        8.23        8.07      0.36 o 
  -3   2   7        4.79        4.56      0.36 o 
  -2   2   7        0.53        0.19      0.45 o 
  -1   2   7       79.05       66.30      0.93 o 
   0   2   7        0.81        0.85      0.21 o 
   1   2   7      388.38      373.97      6.56 o 
   2   2   7      152.87      152.89      2.09 o 
   3   2   7       13.04       13.58      0.40 o 
   4   2   7        8.65        8.85      0.40 o 
   5   2   7        9.88       10.30      0.43 o 
  -4   3   7        2.22        1.89      0.26 o 
  -3   3   7        8.97        9.77      0.45 o 
  -2   3   7        0.39        0.85      0.25 o 
  -1   3   7        7.52        6.57      0.22 o 
   0   3   7       24.26       26.96      0.61 o 
   1   3   7       41.71       38.86      1.67 o 
   2   3   7        2.17        2.75      0.25 o 
   3   3   7        1.44        0.32      0.38 o 
   4   3   7        0.56        0.53      0.28 o 
   5   3   7        7.20        6.21      0.38 o 
  -3   4   7       10.79        9.83      0.45 o 
  -2   4   7        0.65        0.79      0.32 o 
  -1   4   7        9.51        8.83      0.39 o 
   0   4   7       11.40       10.65      0.34 o 
   1   4   7        0.44        0.22      0.16 o 
   2   4   7       25.02       21.50      0.68 o 
   3   4   7        2.90        2.43      0.25 o 
   4   4   7        8.68        7.00      0.36 o 
   5   4   7        3.23        2.47      0.25 o 
  -3   5   7        0.61        0.28      0.41 o 
  -2   5   7        3.06        3.92      0.38 o 
  -1   5   7       15.28       14.60      0.51 o 
   0   5   7       22.40       23.43      0.66 o 
   1   5   7        0.01        0.13      0.25 o 
   2   5   7        9.68        9.09      0.38 o 
   3   5   7        3.56        3.06      0.30 o 
   4   5   7        0.09        0.19      0.23 o 
   5   5   7        1.86        2.07      0.21 o 
  -2   6   7        1.07        1.57      0.30 o 
  -1   6   7        0.05       -0.47      0.47 o 
   0   6   7       13.74       15.52      0.36 o 
   1   6   7        0.04        0.20      0.28 o 
   2   6   7        0.36        0.32      0.41 o 
   3   6   7        0.45        0.57      0.25 o 
   4   6   7        2.01        2.24      0.26 o 
   5   6   7        0.62        0.64      0.17 o 
  -2   7   7        2.83        2.49      0.23 o 
  -1   7   7        3.71        4.64      0.34 o 
   0   7   7        0.00        0.23      0.31 o 
   1   7   7        1.01        1.23      0.25 o 
   2   7   7        0.99        0.89      0.26 o 
   3   7   7        1.55        1.72      0.26 o 
   4   7   7        0.16        0.09      0.36 o 
  -1   8   7        4.75        4.92      0.30 o 
   0   8   7        2.53        3.46      0.33 o 
   1   8   7        5.75        5.38      0.25 o 
   2   8   7       10.11        9.62      0.41 o 
   3   8   7        1.46        1.28      0.23 o 
   1   9   7        0.59        0.73      0.15 o 
   2   9   7        0.90        0.68      0.19 o 
  -2  -7   8        9.09        8.79      0.34 o 
  -1  -7   8        8.80        8.42      0.51 o 
   0  -7   8        7.18        6.71      0.25 o 
   1  -7   8        1.50        1.32      0.19 o 
  -3  -6   8       11.73       13.13      0.41 o 
  -2  -6   8        1.58        1.68      0.28 o 
  -1  -6   8        4.84        4.27      0.25 o 
   0  -6   8        8.42        8.59      0.32 o 
   1  -6   8        1.48        0.96      0.30 o 
   2  -6   8        0.11       -0.32      0.36 o 
  -3  -5   8        3.95        4.17      0.36 o 
  -2  -5   8        7.77        8.15      0.47 o 
  -1  -5   8       10.93       10.63      0.42 o 
   0  -5   8       38.77       40.81      1.43 o 
   1  -5   8       62.79       62.34      1.68 o 
   2  -5   8       11.64       11.49      0.49 o 
   3  -5   8        0.63        0.64      0.19 o 
  -4  -4   8       10.60        8.07      0.32 o 
  -3  -4   8      125.57      130.18      2.40 o 
  -2  -4   8       41.90       40.14      1.21 o 
  -1  -4   8       37.52       32.67      0.84 o 
   0  -4   8       17.11       18.54      0.43 o 
   1  -4   8       97.35      101.86      7.24 o 
   2  -4   8       45.85       45.68      1.43 o 
   3  -4   8        1.06        0.81      0.26 o 
   4  -4   8        0.00       -0.02      0.17 o 
  -4  -3   8        2.25        2.47      0.26 o 
  -3  -3   8        1.28        2.28      0.34 o 
  -2  -3   8       18.12       19.92      0.60 o 
  -1  -3   8        1.04        1.31      0.19 o 
   0  -3   8       45.56       43.84      0.93 o 
   1  -3   8        0.05        0.38      0.17 o 
   2  -3   8        0.33        0.15      0.26 o 
   3  -3   8       15.12       13.90      0.53 o 
   4  -3   8        0.82        0.70      0.23 o 
  -4  -2   8        8.32        7.49      0.36 o 
  -3  -2   8       27.67       26.76      0.81 o 
  -2  -2   8       37.02       38.63      1.11 o 
  -1  -2   8        0.28        0.17      0.27 o 
   0  -2   8        0.67        1.37      0.74 o 
   1  -2   8      172.82      163.90      1.94 o 
   2  -2   8        5.17        6.47      0.38 o 
   3  -2   8        1.19        1.38      0.32 o 
   4  -2   8        7.29        5.92      0.38 o 
  -4  -1   8       10.35        7.28      0.38 o 
  -3  -1   8       30.37       29.07      0.91 o 
  -2  -1   8       64.86       67.94      1.55 o 
  -1  -1   8       44.16       36.98      4.59 o 
   0  -1   8        8.25        7.62      0.25 o 
   1  -1   8       37.75       39.21      0.79 o 
   2  -1   8      169.37      171.90      2.70 o 
   3  -1   8      481.71      486.66      5.07 o 
   4  -1   8       30.83       26.71      0.77 o 
   5  -1   8        0.16        0.04      0.32 o 
  -4   0   8        0.33       -0.11      0.51 o 
  -3   0   8        0.09       -0.08      0.58 o 
  -2   0   8        2.24        1.19      0.26 o 
  -1   0   8       71.18       72.25      5.20 o 
   0   0   8       55.86       52.55      3.54 o 
   1   0   8        9.86       11.12      0.28 o 
   2   0   8       18.18       18.05      0.51 o 
   3   0   8       80.72       83.18      2.06 o 
   4   0   8       81.95       70.20      1.81 o 
   5   0   8        0.73        0.92      0.21 o 
  -4   1   8        0.20        0.34      0.43 o 
  -3   1   8        3.32        3.11      0.36 o 
  -2   1   8        7.61        5.04      0.34 o 
  -1   1   8       76.11       73.57      1.57 o 
   0   1   8       29.81       24.89      0.52 o 
   1   1   8      320.13      341.02     11.29 o 
   2   1   8        0.00        1.02      0.26 o 
   3   1   8       15.28       14.56      0.49 o 
   4   1   8       35.14       36.35      1.15 o 
   5   1   8        0.85        0.62      0.23 o 
  -4   2   8        7.58        6.96      0.32 o 
  -3   2   8       16.15       11.84      0.49 o 
  -2   2   8       17.37       13.58      0.47 o 
  -1   2   8        0.30        0.34      0.17 o 
   0   2   8       81.47       77.58      3.46 o 
   1   2   8      101.68      111.80      2.38 o 
   2   2   8      133.89      145.08      2.21 o 
   3   2   8      122.35      115.09      2.04 o 
   4   2   8        0.62        0.70      0.26 o 
   5   2   8       12.47       10.54      0.43 o 
  -3   3   8        1.18        1.87      0.30 o 
  -2   3   8        1.37        1.81      0.28 o 
  -1   3   8        2.09        1.48      0.18 o 
   0   3   8       34.68       31.10      0.59 o 
   1   3   8      111.47      107.00      3.99 o 
   2   3   8        1.85        1.62      0.23 o 
   3   3   8        7.20        6.58      0.34 o 
   4   3   8       31.46       31.27      0.91 o 
   5   3   8        0.28        0.30      0.23 o 
  -3   4   8        2.00        1.89      0.30 o 
  -2   4   8        2.86        2.72      0.30 o 
  -1   4   8        2.38        1.94      0.20 o 
   0   4   8        0.32        0.46      0.18 o 
   1   4   8        5.29        4.28      0.31 o 
   2   4   8       66.17       57.13      1.45 o 
   3   4   8       37.19       34.23      1.02 o 
   4   4   8        3.29        3.47      0.30 o 
   5   4   8       11.10        9.52      0.34 o 
  -3   5   8        1.50        1.40      0.23 o 
  -2   5   8        0.03       -0.11      0.49 o 
  -1   5   8        0.02        0.30      0.23 o 
   0   5   8        0.23        0.38      0.21 o 
   1   5   8        1.96        1.11      0.16 o 
   2   5   8        0.02        0.32      0.21 o 
   3   5   8        0.12       -0.08      0.41 o 
   4   5   8        0.02        0.25      0.40 o 
   5   5   8        4.32        3.90      0.25 o 
  -2   6   8        2.68        2.58      0.32 o 
  -1   6   8        0.01        0.30      0.41 o 
   0   6   8        0.14        0.09      0.33 o 
   1   6   8        0.23        0.04      0.59 o 
   2   6   8        0.47        1.08      0.26 o 
   3   6   8        1.23        1.04      0.25 o 
   4   6   8        5.94        5.36      0.30 o 
  -1   7   8        0.02        0.36      0.41 o 
   0   7   8        1.73        1.40      0.20 o 
   1   7   8        1.44        0.85      0.20 o 
   2   7   8        1.35        0.38      0.51 o 
   3   7   8        0.74        0.79      0.21 o 
   4   7   8        0.71        0.53      0.19 o 
   0   8   8        0.80       -0.31      0.31 o 
   1   8   8        0.49        0.28      0.21 o 
   2   8   8        0.23        0.45      0.25 o 
   3   8   8        0.32        0.19      0.40 o 
  -1  -7   9       10.21        9.99      0.24 o 
   0  -7   9        1.09        1.07      0.13 o 
   1  -7   9        0.01       -0.26      0.26 o 
  -2  -6   9       18.06       18.28      0.53 o 
  -1  -6   9        8.01        8.83      0.29 o 
   0  -6   9        7.88        6.58      0.36 o 
   1  -6   9        2.15        1.79      0.25 o 
   2  -6   9        0.04        0.26      0.28 o 
  -3  -5   9        4.30        5.71      0.30 o 
  -2  -5   9       19.17       19.60      0.60 o 
  -1  -5   9       39.69       39.17      0.81 o 
   0  -5   9        1.89        1.92      0.30 o 
   1  -5   9       11.56       12.69      0.51 o 
   2  -5   9        2.21        1.94      0.25 o 
   3  -5   9        9.52        9.11      0.34 o 
  -3  -4   9       21.97       25.07      0.74 o 
  -2  -4   9       32.23       36.80      1.11 o 
  -1  -4   9       16.74       19.01      0.43 o 
   0  -4   9        5.99        5.77      0.28 o 
   1  -4   9        4.44        5.28      0.28 o 
   2  -4   9        3.64        3.04      0.32 o 
   3  -4   9        0.24        0.45      0.23 o 
  -4  -3   9        0.05        0.57      0.21 o 
  -3  -3   9        0.24        0.38      0.28 o 
  -2  -3   9       37.69       38.99      1.13 o 
  -1  -3   9       21.53       21.94      1.92 o 
   0  -3   9        0.22        0.15      0.21 o 
   1  -3   9       85.51       78.90      1.51 o 
   2  -3   9       62.44       64.28      1.94 o 
   3  -3   9        0.17        0.38      0.41 o 
   4  -3   9        0.47       -0.02      0.34 o 
  -4  -2   9        1.20        2.19      0.25 o 
  -3  -2   9       67.33       58.45      1.51 o 
  -2  -2   9      203.78      201.21      2.92 o 
  -1  -2   9      109.39       97.61      5.14 o 
   0  -2   9       68.88       76.98      4.55 o 
   1  -2   9        1.24        0.66      0.22 o 
   2  -2   9       85.68       74.28      1.98 o 
   3  -2   9       30.15       30.14      0.92 o 
   4  -2   9        0.32       -0.17      0.41 o 
  -4  -1   9        1.37        1.34      0.25 o 
  -3  -1   9        0.32        0.70      0.30 o 
  -2  -1   9       29.40       27.95      0.77 o 
  -1  -1   9       49.44       42.23      5.95 o 
   0  -1   9       39.52       40.20      2.54 o 
   1  -1   9       21.05       18.73      0.62 o 
   2  -1   9        2.66        3.00      0.30 o 
   3  -1   9       49.25       48.81      1.41 o 
   4  -1   9        9.65        9.05      0.45 o 
   5  -1   9        0.01       -0.26      0.28 o 
  -4   0   9        0.02       -0.41      0.41 o 
  -3   0   9       30.11       25.09      0.74 o 
  -2   0   9        0.64       -0.13      0.57 o 
  -1   0   9       66.87       58.37      2.25 o 
   0   0   9       38.13       40.53      3.05 o 
   1   0   9       71.08       81.88      4.93 o 
   2   0   9       37.77       43.85      1.24 o 
   3   0   9        2.14        2.62      0.36 o 
   4   0   9        2.82        3.24      0.34 o 
   5   0   9        0.02        0.23      0.19 o 
  -4   1   9        0.69        0.32      0.36 o 
  -3   1   9       51.53       41.10      1.15 o 
  -2   1   9        0.69       -0.51      0.51 o 
  -1   1   9       84.41       85.89      4.50 o 
   0   1   9        0.97        1.14      0.23 o 
   1   1   9       33.73       37.33      1.37 o 
   2   1   9        4.77        8.13      0.38 o 
   3   1   9      271.21      283.65      3.79 o 
   4   1   9      112.75      108.49      2.21 o 
   5   1   9        5.70        4.70      0.30 o 
  -3   2   9        0.52        0.19      0.30 o 
  -2   2   9        0.33       -0.36      0.53 o 
  -1   2   9        3.36        4.97      0.21 o 
   0   2   9        0.46        1.16      0.17 o 
   1   2   9        0.03        0.13      0.16 o 
   2   2   9       11.55       11.07      0.40 o 
   3   2   9       11.27       11.35      0.43 o 
   4   2   9       37.39       34.23      0.96 o 
   5   2   9        1.44        1.26      0.23 o 
  -3   3   9        3.25        3.34      0.32 o 
  -2   3   9        2.43        1.51      0.30 o 
  -1   3   9        0.00        0.27      0.54 o 
   0   3   9       77.26       73.36      1.12 o 
   1   3   9       11.88       12.76      0.28 o 
   2   3   9       41.73       41.29      1.11 o 
   3   3   9        5.89        5.85      0.32 o 
   4   3   9        6.26        7.30      0.41 o 
   5   3   9        5.28        4.24      0.30 o 
  -3   4   9        4.81        3.77      0.30 o 
  -2   4   9       16.89       13.71      0.53 o 
  -1   4   9       10.56       10.65      0.50 o 
   0   4   9       14.59       14.17      0.74 o 
   1   4   9       23.26       28.50      0.59 o 
   2   4   9       29.48       33.87      1.06 o 
   3   4   9       91.62       88.76      1.85 o 
   4   4   9       12.75       10.54      0.41 o 
   5   4   9        5.93        5.66      0.28 o 
  -2   5   9        0.22        0.23      0.45 o 
  -1   5   9        0.86        0.81      0.26 o 
   0   5   9        1.43        0.71      0.19 o 
   1   5   9       21.31       22.47      0.81 o 
   2   5   9        7.20        8.30      0.38 o 
   3   5   9        0.56        0.13      0.41 o 
   4   5   9       10.28        9.73      0.38 o 
   5   5   9        1.03        0.70      0.19 o 
  -2   6   9        0.63        0.43      0.23 o 
  -1   6   9        0.26        0.21      0.41 o 
   0   6   9        0.64        0.58      0.33 o 
   1   6   9        0.11        0.11      0.33 o 
   2   6   9        3.69        2.68      0.30 o 
   3   6   9       17.00       14.88      0.49 o 
   4   6   9        0.04        0.47      0.19 o 
  -1   7   9        0.19        0.21      0.21 o 
   0   7   9        0.30        0.41      0.20 o 
   1   7   9        0.38        0.31      0.30 o 
   2   7   9        0.01       -0.51      0.51 o 
   3   7   9        0.15        0.36      0.23 o 
   4   7   9        0.19        0.09      0.32 o 
   0   8   9        0.20        0.18      0.27 o 
   1   8   9        0.02       -0.26      0.26 o 
   2   8   9        0.00       -0.25      0.38 o 
   3   8   9        0.03        0.21      0.21 o 
  -2  -6  10        1.34        1.62      0.19 o 
  -1  -6  10        4.80        5.17      0.22 o 
   0  -6  10        0.13       -0.08      0.24 o 
   1  -6  10        0.05        0.11      0.32 o 
   2  -6  10        6.44        5.96      0.26 o 
  -3  -5  10        9.38       10.56      0.34 o 
  -2  -5  10        3.48        4.28      0.30 o 
  -1  -5  10       39.09       40.78      0.87 o 
   0  -5  10       24.80       24.84      0.90 o 
   1  -5  10        0.06        0.19      0.23 o 
   2  -5  10        1.84        1.38      0.25 o 
  -3  -4  10        0.13        0.11      0.40 o 
  -2  -4  10       22.02       25.07      0.68 o 
  -1  -4  10       59.15       59.88      1.19 o 
   0  -4  10        0.28       -0.26      0.36 o 
   1  -4  10        2.12        1.14      0.54 o 
   2  -4  10        1.15        0.72      0.25 o 
   3  -4  10        5.42        4.68      0.32 o 
  -3  -3  10       15.06       17.47      0.53 o 
  -2  -3  10        0.47        0.08      0.51 o 
  -1  -3  10      158.46      165.34      9.02 o 
   0  -3  10        4.09        4.48      0.62 o 
   1  -3  10        2.45        3.09      0.23 o 
   2  -3  10       33.39       34.40      1.02 o 
   3  -3  10        3.41        3.66      0.28 o 
   4  -3  10       10.83       11.13      0.36 o 
  -3  -2  10        7.39        7.85      0.38 o 
  -2  -2  10       53.43       60.34      1.62 o 
  -1  -2  10      141.97      131.61      5.38 o 
   0  -2  10       43.99       48.08      3.55 o 
   1  -2  10       22.74       24.30      0.71 o 
   2  -2  10       10.40       10.32      0.51 o 
   3  -2  10        2.16        2.62      0.30 o 
   4  -2  10        0.96        0.34      0.41 o 
  -4  -1  10        0.00       -0.13      0.34 o 
  -3  -1  10        4.22        6.32      0.34 o 
  -2  -1  10       22.19       21.69      0.64 o 
  -1  -1  10      132.37      125.63     13.26 o 
   0  -1  10        8.99        8.74      0.71 o 
   1  -1  10        2.01        1.87      0.21 o 
   2  -1  10       97.61       97.85      2.28 o 
   3  -1  10        0.06        0.32      0.28 o 
   4  -1  10        0.64        0.70      0.25 o 
  -3   0  10        0.04        0.43      0.49 o 
  -2   0  10      101.52       96.27      1.96 o 
  -1   0  10      302.27      255.07     13.37 o 
   0   0  10       58.48       68.84      3.17 o 
   1   0  10        3.28        4.40      0.23 o 
   2   0  10        0.12       -0.08      0.45 o 
   3   0  10       57.56       62.85      1.81 o 
   4   0  10       22.30       21.61      0.70 o 
   5   0  10        1.54        0.92      0.19 o 
  -3   1  10        0.00       -0.45      0.45 o 
  -2   1  10        9.04        7.41      0.38 o 
  -1   1  10       73.84       71.08      3.78 o 
   0   1  10        0.15        0.28      0.20 o 
   1   1  10       11.43       12.42      0.50 o 
   2   1  10        3.78        5.11      0.34 o 
   3   1  10       56.43       58.62      1.55 o 
   4   1  10       31.77       28.27      0.85 o 
   5   1  10        2.21        1.72      0.23 o 
  -3   2  10        2.58        2.23      0.28 o 
  -2   2  10       23.29       19.86      0.60 o 
  -1   2  10        0.56        0.69      0.25 o 
   0   2  10      150.77      145.34      7.30 o 
   1   2  10       99.73      104.70      1.42 o 
   2   2  10       15.62       14.45      0.49 o 
   3   2  10       16.86       18.48      0.62 o 
   4   2  10        4.51        3.87      0.34 o 
   5   2  10        0.76        0.60      0.19 o 
  -3   3  10        6.94        4.15      0.30 o 
  -2   3  10       25.08       20.63      0.60 o 
  -1   3  10        3.44        3.78      0.43 o 
   0   3  10        6.79        6.00      0.25 o 
   1   3  10        2.81        3.26      0.25 o 
   2   3  10       20.30       23.54      0.72 o 
   3   3  10       18.38       22.07      0.70 o 
   4   3  10       59.07       57.32      1.51 o 
   5   3  10       15.92       12.45      0.38 o 
  -3   4  10        0.04       -0.41      0.41 o 
  -2   4  10        1.21        0.75      0.32 o 
  -1   4  10        1.10       -0.22      0.37 o 
   0   4  10        5.82        5.15      0.65 o 
   1   4  10        6.05        5.21      0.24 o 
   2   4  10        1.23        1.11      0.26 o 
   3   4  10        3.95        4.07      0.30 o 
   4   4  10       10.33        9.37      0.40 o 
   5   4  10        0.09       -0.13      0.17 o 
  -2   5  10        0.17        0.58      0.23 o 
  -1   5  10        1.94        1.89      0.30 o 
   0   5  10        1.87        1.57      0.21 o 
   1   5  10        4.49        4.13      0.25 o 
   2   5  10        2.70        2.23      0.32 o 
   3   5  10        0.13        0.08      0.36 o 
   4   5  10        0.30        0.64      0.21 o 
  -2   6  10        3.62        3.07      0.25 o 
  -1   6  10        7.97        8.26      0.41 o 
   0   6  10        0.05       -0.13      0.30 o 
   1   6  10        3.33        3.77      0.28 o 
   2   6  10        1.83        2.55      0.30 o 
   3   6  10       21.76       21.82      0.66 o 
   4   6  10       13.52       11.15      0.34 o 
  -1   7  10        0.32        0.74      0.21 o 
   0   7  10        0.83        0.60      0.25 o 
   1   7  10        1.72        1.62      0.20 o 
   2   7  10        1.76        2.55      0.26 o 
   3   7  10        0.57        0.17      0.38 o 
   1   8  10        0.33        0.47      0.15 o 
   2   8  10        0.11        0.17      0.36 o 
  -1  -6  11        0.95        0.53      0.13 o 
   0  -6  11        0.12        0.03      0.41 o 
   1  -6  11        0.00        0.17      0.28 o 
  -2  -5  11        0.00       -0.08      0.36 o 
  -1  -5  11        4.68        5.04      0.24 o 
   0  -5  11        5.49        5.99      0.27 o 
   1  -5  11        0.39        0.17      0.34 o 
   2  -5  11        2.35        2.06      0.21 o 
  -3  -4  11        0.09        0.13      0.32 o 
  -2  -4  11        5.45        6.26      0.38 o 
  -1  -4  11        0.35        1.21      0.19 o 
   0  -4  11        6.36        6.11      0.29 o 
   1  -4  11        0.03        0.13      0.27 o 
   2  -4  11        0.69        0.75      0.21 o 
   3  -4  11        5.03        4.49      0.28 o 
  -3  -3  11        0.53        0.49      0.23 o 
  -2  -3  11       36.36       41.61      1.17 o 
  -1  -3  11        4.64        4.27      0.25 o 
   0  -3  11       86.35       84.61      2.54 o 
   1  -3  11        7.36        5.33      0.28 o 
   2  -3  11        4.01        3.66      0.34 o 
   3  -3  11        0.78       -0.38      0.38 o 
  -3  -2  11        1.66        1.68      0.25 o 
  -2  -2  11        4.53        4.32      0.34 o 
  -1  -2  11       74.34       71.08      4.55 o 
   0  -2  11       34.73       35.54      1.90 o 
   1  -2  11        4.09        4.75      0.25 o 
   2  -2  11        0.02        0.28      0.43 o 
   3  -2  11        7.91        6.71      0.41 o 
   4  -2  11        1.27        1.43      0.23 o 
  -3  -1  11        0.00        0.36      0.38 o 
  -2  -1  11       16.62       16.77      0.55 o 
  -1  -1  11      113.95      113.26     14.06 o 
   0  -1  11      119.77      137.46      1.94 o 
   1  -1  11       22.48       23.71      1.28 o 
   2  -1  11        2.15        2.38      0.32 o 
   3  -1  11        2.39        2.02      0.30 o 
   4  -1  11       10.25        9.64      0.40 o 
  -3   0  11        4.07        3.87      0.32 o 
  -2   0  11        7.86        9.05      0.38 o 
  -1   0  11      160.65      176.61      5.53 o 
   0   0  11      229.68      255.50     25.44 o 
   1   0  11        0.02       -0.01      0.35 o 
   2   0  11       11.39       12.58      0.49 o 
   3   0  11        3.23        3.87      0.36 o 
   4   0  11       12.87       11.17      0.43 o 
  -3   1  11        2.39        2.55      0.28 o 
  -2   1  11        0.75        1.49      0.26 o 
  -1   1  11      113.93      120.08     11.73 o 
   0   1  11       23.88       26.96      1.10 o 
   1   1  11       19.58       21.74      0.44 o 
   2   1  11       11.15       13.11      0.49 o 
   3   1  11        0.48        0.83      0.25 o 
   4   1  11        2.44        3.15      0.28 o 
  -3   2  11        0.44        0.60      0.23 o 
  -2   2  11        0.00       -0.17      0.47 o 
  -1   2  11      150.42      146.76      1.81 o 
   0   2  11       95.47       98.78      7.49 o 
   1   2  11        2.31        3.34      0.21 o 
   2   2  11        2.86        2.09      0.34 o 
   3   2  11        5.67        7.37      0.43 o 
   4   2  11       38.10       33.86      1.04 o 
  -3   3  11        0.18        0.57      0.23 o 
  -2   3  11        0.18        0.11      0.43 o 
  -1   3  11       16.82       18.58      1.61 o 
   0   3  11       16.31       15.28      0.71 o 
   1   3  11        0.24        0.40      0.33 o 
   2   3  11        0.20        0.34      0.51 o 
   3   3  11       14.74       17.86      0.57 o 
   4   3  11       21.51       19.94      0.58 o 
  -2   4  11        3.51        4.04      0.32 o 
  -1   4  11       17.70       19.77      0.79 o 
   0   4  11       21.63       20.31      2.05 o 
   1   4  11      125.12      137.30      2.01 o 
   2   4  11       21.37       21.77      0.66 o 
   3   4  11        8.85        9.03      0.47 o 
   4   4  11        7.31        6.34      0.32 o 
  -2   5  11        3.92        2.62      0.26 o 
  -1   5  11        4.52        4.68      0.40 o 
   0   5  11        0.68       -0.38      0.38 o 
   1   5  11        0.96        1.03      0.42 o 
   2   5  11        0.98        1.24      0.28 o 
   3   5  11        0.00        0.23      0.43 o 
   4   5  11        6.02        5.05      0.30 o 
  -1   6  11        2.71        2.34      0.28 o 
   0   6  11        0.48        0.81      0.25 o 
   1   6  11       10.12       10.91      0.49 o 
   2   6  11        0.71        0.62      0.26 o 
   3   6  11        0.89        0.92      0.30 o 
   4   6  11        3.85        3.81      0.28 o 
   0   7  11        0.64        1.16      0.16 o 
   1   7  11        0.03       -0.06      0.29 o 
   2   7  11        0.33        0.66      0.25 o 
   3   7  11        0.00        0.23      0.36 o 
  -1  -5  12        0.00       -0.23      0.24 o 
   0  -5  12        0.40        0.15      0.16 o 
   1  -5  12        1.52        1.45      0.21 o 
  -2  -4  12        0.50        0.28      0.34 o 
  -1  -4  12        0.15       -0.12      0.35 o 
   0  -4  12        2.00        1.79      0.19 o 
   1  -4  12        1.61        1.60      0.22 o 
   2  -4  12        0.00        0.17      0.32 o 
  -2  -3  12        0.06        0.19      0.36 o 
  -1  -3  12        8.91        9.40      0.71 o 
   0  -3  12       15.55       13.79      0.55 o 
   1  -3  12        0.98        1.09      0.19 o 
   2  -3  12        0.00       -0.34      0.40 o 
   3  -3  12        7.20        6.24      0.32 o 
  -3  -2  12        0.10       -0.08      0.32 o 
  -2  -2  12        0.56        0.17      0.26 o 
  -1  -2  12        5.67        4.91      0.26 o 
   0  -2  12        0.28       -0.35      0.35 o 
   1  -2  12       16.24       11.36      0.35 o 
   2  -2  12        0.30        0.26      0.38 o 
   3  -2  12        0.09        0.26      0.21 o 
  -3  -1  12        5.00        4.30      0.26 o 
  -2  -1  12        5.76        7.49      0.38 o 
  -1  -1  12       16.68       17.12      1.24 o 
   0  -1  12       20.33       22.99      1.24 o 
   1  -1  12       34.81       31.67      3.05 o 
   2  -1  12       10.13        7.15      0.43 o 
   3  -1  12        1.41        0.79      0.28 o 
   4  -1  12        1.69        1.64      0.21 o 
  -3   0  12        5.01        5.13      0.28 o 
  -2   0  12        0.47        0.04      0.43 o 
  -1   0  12       11.19       12.78      0.37 o 
   0   0  12       39.04       40.47      2.20 o 
   1   0  12       40.42       39.91      1.13 o 
   2   0  12        4.17        4.98      0.38 o 
   3   0  12        3.92        2.83      0.32 o 
   4   0  12        0.05        0.40      0.21 o 
  -3   1  12        3.85        4.07      0.26 o 
  -2   1  12        0.68        0.43      0.25 o 
  -1   1  12        3.78        5.27      0.66 o 
   0   1  12      126.47      149.48      2.67 o 
   1   1  12        9.21       10.44      0.35 o 
   2   1  12        6.23        7.88      0.43 o 
   3   1  12        0.66        0.32      0.43 o 
   4   1  12        1.92        1.96      0.28 o 
  -2   2  12        0.19        0.41      0.49 o 
  -1   2  12       23.51       26.76      0.95 o 
   0   2  12      183.12      202.06     13.50 o 
   1   2  12       39.76       49.26      2.53 o 
   2   2  12        0.04        0.34      0.51 o 
   3   2  12        0.02        0.00      0.45 o 
   4   2  12       13.53       13.73      0.43 o 
  -2   3  12        1.71        3.04      0.32 o 
  -1   3  12        7.82        6.18      0.47 o 
   0   3  12       50.91       54.87      1.09 o 
   1   3  12        1.54        1.94      0.24 o 
   2   3  12        2.03        2.72      0.30 o 
   3   3  12        2.39        3.32      0.36 o 
   4   3  12        2.34        2.89      0.32 o 
  -2   4  12        1.11        1.43      0.26 o 
  -1   4  12        7.82        7.40      0.33 o 
   0   4  12       57.94       60.67      2.19 o 
   1   4  12        0.00        0.47      0.20 o 
   2   4  12        2.04        3.38      0.38 o 
   3   4  12        0.17        0.15      0.28 o 
   4   4  12       12.94       15.37      0.47 o 
  -1   5  12        0.16       -0.33      0.35 o 
   0   5  12        3.22        3.71      0.39 o 
   1   5  12        4.80        4.59      0.28 o 
   2   5  12        0.12       -0.36      0.47 o 
   3   5  12        1.51        1.45      0.28 o 
   4   5  12        2.87        2.92      0.28 o 
  -1   6  12        3.93        3.87      0.26 o 
   0   6  12        0.98        2.12      0.21 o 
   1   6  12       28.14       30.09      0.63 o 
   2   6  12       31.38       33.93      1.04 o 
   3   6  12        6.94        7.94      0.38 o 
   1   7  12        0.41        0.09      0.29 o 
   2   7  12        0.00       -0.23      0.41 o 
   0  -5  13        1.28        1.46      0.21 o 
  -1  -4  13        0.43        0.53      0.18 o 
   0  -4  13        0.76        0.73      0.14 o 
   1  -4  13        6.00        5.77      0.45 o 
   2  -4  13        0.08       -0.21      0.28 o 
  -2  -3  13        2.37        3.07      0.23 o 
  -1  -3  13        0.50        0.47      0.37 o 
   0  -3  13        5.12        4.53      0.32 o 
   1  -3  13        3.14        3.43      0.23 o 
   2  -3  13        0.76       -0.15      0.40 o 
   3  -3  13        8.53        7.49      0.28 o 
  -2  -2  13        1.00        0.94      0.21 o 
  -1  -2  13       11.97       12.52      0.58 o 
   0  -2  13        2.99        2.27      0.23 o 
   1  -2  13        0.02        0.25      0.19 o 
   2  -2  13        8.60        6.02      0.40 o 
   3  -2  13        7.72        7.92      0.36 o 
  -2  -1  13        0.14        0.34      0.36 o 
  -1  -1  13        8.28        9.61      0.91 o 
   0  -1  13       21.29       21.01      0.53 o 
   1  -1  13        1.54        0.09      0.35 o 
   2  -1  13        4.21        3.60      0.32 o 
   3  -1  13        0.10       -0.38      0.38 o 
  -2   0  13        0.02        0.13      0.21 o 
  -1   0  13        0.79        0.25      0.36 o 
   0   0  13       17.02       18.24      1.07 o 
   1   0  13       10.45        9.28      0.38 o 
   2   0  13       20.33       14.03      0.55 o 
   3   0  13        2.99        3.53      0.32 o 
   4   0  13        0.71        0.75      0.21 o 
  -2   1  13        5.84        5.13      0.30 o 
  -1   1  13        1.12        1.50      0.24 o 
   0   1  13        4.57        4.96      0.41 o 
   1   1  13        6.02        4.97      0.28 o 
   2   1  13       21.63       21.58      0.72 o 
   3   1  13        1.18        0.51      0.28 o 
   4   1  13        1.52        1.55      0.23 o 
  -2   2  13        2.75        3.55      0.32 o 
  -1   2  13        0.00       -0.25      0.52 o 
   0   2  13        0.50        0.18      0.41 o 
   1   2  13       26.00       28.24      1.91 o 
   2   2  13       16.83       19.01      0.62 o 
   3   2  13        0.79        0.00      0.47 o 
   4   2  13        0.11       -0.21      0.34 o 
  -2   3  13        2.38        3.00      0.28 o 
  -1   3  13        0.79        1.13      0.19 o 
   0   3  13       11.74       13.55      0.37 o 
   1   3  13       32.69       38.08      0.83 o 
   2   3  13        1.12        1.24      0.28 o 
   3   3  13        7.79        9.09      0.43 o 
   4   3  13        3.60        3.28      0.28 o 
  -1   4  13        0.02       -0.09      0.30 o 
   0   4  13       29.39       31.26      1.17 o 
   1   4  13       37.84       45.00      1.38 o 
   2   4  13        5.35        7.22      0.40 o 
   3   4  13        1.56        2.23      0.30 o 
   4   4  13        2.39        2.68      0.21 o 
  -1   5  13        0.05        0.02      0.27 o 
   0   5  13        4.83        3.98      0.25 o 
   1   5  13       13.43       14.97      0.37 o 
   2   5  13        0.53        0.89      0.28 o 
   3   5  13        4.53        5.83      0.36 o 
   0   6  13        6.93        6.44      0.23 o 
   1   6  13        2.91        3.03      0.22 o 
   2   6  13        2.23        3.55      0.32 o 
   3   6  13        1.72        2.00      0.25 o 
   0  -4  14        0.15        0.36      0.15 o 
   1  -4  14        0.00        0.03      0.19 o 
  -1  -3  14        3.00        3.49      0.18 o 
   0  -3  14        0.04        0.33      0.25 o 
   1  -3  14        2.29        2.57      0.18 o 
   2  -3  14        0.70        0.62      0.17 o 
  -1  -2  14        0.26        0.41      0.19 o 
   0  -2  14        0.15        0.34      0.19 o 
   1  -2  14        8.04        7.90      0.28 o 
   2  -2  14        1.76        1.38      0.26 o 
   3  -2  14        0.54        0.89      0.17 o 
  -2  -1  14        0.93        1.64      0.23 o 
  -1  -1  14        1.33        1.76      0.21 o 
   0  -1  14        3.65        4.38      0.34 o 
   1  -1  14        0.05        0.48      0.18 o 
   2  -1  14        4.01        3.73      0.30 o 
   3  -1  14        1.39        1.66      0.23 o 
  -2   0  14        1.52        1.94      0.25 o 
  -1   0  14       12.67       15.42      0.65 o 
   0   0  14        2.98        3.47      0.25 o 
   1   0  14        2.38        1.59      0.25 o 
   2   0  14        8.20        7.11      0.40 o 
   3   0  14        0.00        0.38      0.21 o 
  -2   1  14        0.60        0.91      0.25 o 
  -1   1  14        2.78        2.91      0.44 o 
   0   1  14       14.96       17.13      0.40 o 
   1   1  14        1.83        1.28      0.21 o 
   2   1  14        2.86        2.70      0.34 o 
   3   1  14        2.40        2.21      0.25 o 
  -2   2  14        1.77        2.02      0.26 o 
  -1   2  14        0.07        0.08      0.27 o 
   0   2  14        9.08        9.94      0.65 o 
   1   2  14        2.18        2.84      0.23 o 
   2   2  14       19.14       17.58      0.57 o 
   3   2  14        0.71        0.32      0.38 o 
  -1   3  14        8.40        8.52      0.66 o 
   0   3  14        0.72        0.57      0.30 o 
   1   3  14        2.06        3.17      0.24 o 
   2   3  14        6.30        5.71      0.36 o 
   3   3  14        1.78        1.23      0.26 o 
  -1   4  14        0.39        0.07      0.30 o 
   0   4  14        0.40        0.26      0.34 o 
   1   4  14        0.32        0.58      0.17 o 
   2   4  14        7.47        9.17      0.41 o 
   3   4  14        0.31       -0.08      0.41 o 
   0   5  14        0.63        0.26      0.28 o 
   1   5  14        5.25        6.12      0.25 o 
   2   5  14        8.40       10.17      0.40 o 
   3   5  14        0.66        0.77      0.23 o 
   0  -3  15        3.18        3.83      0.38 o 
  -1  -2  15        0.23        0.38      0.15 o 
   0  -2  15        0.19        0.16      0.24 o 
   1  -2  15        0.75        0.99      0.28 o 
   2  -2  15        0.42        0.17      0.17 o 
  -1  -1  15        2.96        4.31      0.43 o 
   0  -1  15        0.10        0.26      0.18 o 
   1  -1  15        0.00       -0.03      0.24 o 
   2  -1  15        1.18        0.96      0.23 o 
  -1   0  15        0.49        0.71      0.22 o 
   0   0  15        0.24        0.03      0.29 o 
   1   0  15        1.57        1.89      0.56 o 
   2   0  15        1.98        1.90      0.25 o 
   3   0  15        2.45        2.17      0.23 o 
  -1   1  15        0.08       -0.29      0.29 o 
   0   1  15        0.81        0.74      0.46 o 
   1   1  15        0.54        0.28      0.22 o 
   2   1  15        0.15        0.11      0.41 o 
   3   1  15        0.01        0.13      0.30 o 
  -1   2  15        0.05        0.06      0.28 o 
   0   2  15        4.46        4.62      0.35 o 
   1   2  15        0.00        0.32      0.31 o 
   2   2  15        0.91        1.32      0.25 o 
   3   2  15        0.96        0.55      0.19 o 
   0   3  15        6.08        6.55      0.62 o 
   1   3  15        1.22        1.43      0.57 o 
   2   3  15        0.91        1.24      0.25 o 
   3   3  15        1.68        1.40      0.21 o 
   0   4  15        0.92        0.89      0.26 o 
   1   4  15        3.41        4.27      0.21 o 
   2   4  15        0.77        0.62      0.21 o 
   1   5  15        0.85        0.56      0.24 o 
   0  -1  16        2.86        2.30      0.15 o 
   1  -1  16        2.66        3.04      0.18 o 
   0   0  16        0.28        0.48      0.17 o 
   1   0  16        3.91        3.94      0.18 o 
   2   0  16        0.02        0.19      0.30 o 
   0   1  16        0.22        0.35      0.18 o 
   1   1  16        0.63        0.68      0.16 o 
   2   1  16        0.19        0.28      0.28 o 
   0   2  16        0.28        0.29      0.25 o 
   1   2  16        0.28        0.74      0.26 o 
   2   2  16        0.16        0.49      0.17 o 
   1   3  16        0.18        0.09      0.18 o 
   2   3  16        0.09       -0.23      0.32 o 
                                                 
